# Supplementary material for: HNF1α maintains pancreatic α and β cell functions in primary human islets
Source: JCI Insight. 2023 Dec 22;8(24):e170884. doi: 10.1172/jci.insight.170884 (PMC10807710; doi:10.1172/jci.insight.170884)
Supplement: Supplemental tables 3-5 [file jciinsight-8-170884-s092.xlsx]

## Sheet: TableS3_RNAseq_BetaDEGs
Table S3: Beta cell RNA-seq Differentially Expressed Genes (Padj<0.05, FC>1.5 or <-1.5)
Gene	log2FC	Padj	Gene	log2FC	Padj	Gene	log2FC	Padj
F8A3	-5.47513	0.0495036	TNFSF13	-0.702453	0.0162165	KPNA2	0.725119	8.01564e-07
LIMS4	-4.4787	0.010321	ITM2C	-0.702352	6.55e-05	ELL	0.727814	0.000254158
APLN	-4.24427	5.91e-05	SDK1	-0.702301	0.0230546	TTF2	0.728422	0.0374367
PENK	-3.53751	0.0162136	TMED4	-0.701881	5.04e-06	ZBTB21	0.729427	5.20793e-05
ANOS1	-3.536	0.00719699	HSF4	-0.701581	0.00560983	HSH2D	0.729444	0.00947514
CAMKV	-3.45993	0.00413371	TMEM61	-0.698983	0.00143065	NEURL3	0.729651	0.00476635
FGG	-3.45471	3.24e-05	SYT17	-0.698953	0.00552452	TDG	0.729952	4.14438e-05
ITGA8	-3.05119	0.0460102	SLC7A2	-0.698597	7.12e-07	DNAJC2	0.730092	2.18818e-05
SV2C	-2.95974	0.0162136	LYPD1	-0.698555	0.0443793	TET3	0.731928	0.0255215
CEACAM5	-2.84664	0.0235421	GTF2H5	-0.698393	0.0100869	MAFG	0.733054	1.65242e-06
KCNK10	-2.79487	0.0231765	SMARCA1	-0.697991	1.9e-06	EPG5	0.733865	8.93175e-05
FGB	-2.69847	2.17e-05	NRG1	-0.696886	0.0231203	SBF1	0.735798	4.66231e-06
HNF1A	-2.63368	2.89e-07	PCDHAC1	-0.696386	0.0151661	KDM6A	0.736859	2.66499e-05
APOH	-2.60363	0.0480105	KIAA0895L	-0.696067	0.000361086	PRR26	0.737094	0.000468269
FAM196B	-2.56464	0.0264256	FGGY	-0.695396	0.0224878	NFKBIB	0.73877	0.000324381
ADGRF1	-2.53992	0.0311466	GPI	-0.694776	4.05e-10	LIFR	0.738945	0.0326149
PAX4	-2.50725	0.000155448	GSTP1	-0.694767	0.000151185	CSRNP1	0.739548	4.24179e-06
EIF4E1B	-2.4702	0.00778729	DSP	-0.694577	6.57e-10	STK35	0.740329	8.14259e-05
CGNL1	-2.39665	0.0181001	GRAMD1A	-0.692879	9.1e-05	MTHFD2	0.74097	0.000133872
C14orf105	-2.32572	3.54e-06	JARID2	-0.692542	0.00585084	CTNS	0.741203	0.00139039
GLB1L3	-2.31614	0.0371915	DPP6	-0.692467	0.000115701	C1orf52	0.741519	0.000170647
TM4SF4	-2.2888	0.00159646	INS.IGF2	-0.692021	0.0325829	RP11.437B10.1	0.742176	0.0253682
PDGFB	-2.27385	3.31e-05	C15orf48	-0.691531	0.0251626	LMTK2	0.742807	1.83004e-06
LAMP5	-2.2142	0.0190531	CERK	-0.691142	3.79e-05	SPTY2D1	0.742939	5.62104e-05
NYNRIN	-2.20373	0.0280612	PTPRN2	-0.690866	0.000122351	LSS	0.743794	4.19133e-06
GC	-2.0878	9.07e-10	GALNT10	-0.690699	0.000142417	MAFK	0.744135	0.0428864
CRHR1	-2.06005	0.0247146	TNS1	-0.690664	0.000103354	MAP3K3	0.74469	0.00528328
GJA1	-2.03314	0.0130509	CKMT1A	-0.689887	0.000405209	NPIPA1	0.74504	4.73294e-05
HTR7	-2.003	0.026733	ATG16L2	-0.689811	0.0327894	ZBTB6	0.745361	4.54092e-06
SFTPD	-1.97635	0.000715256	DDR1	-0.688765	1.09e-05	PARS2	0.745423	0.00337732
RP11.196G11.1	-1.96741	0.0277132	SCN9A	-0.687969	0.00289307	MYSM1	0.745869	2.33554e-06
KIF12	-1.94021	8.64e-07	VWA7	-0.687332	0.00664176	SLC3A2	0.746667	8.03996e-07
REG1B	-1.92514	1.05e-08	KRTCAP3	-0.687057	0.020147	ZNF721	0.746862	1.88575e-06
CREG2	-1.88379	0.0459925	DHCR24	-0.68689	0.00816756	MYBL1	0.746959	0.0244946
IRX2	-1.86035	0.0262548	LY75	-0.686553	0.0345925	GRHL1	0.747894	0.000170866
SIRPA	-1.8413	0.0274302	LRRC10B	-0.686334	0.0170727	OGFR	0.749183	6.33887e-06
B3GNTL1	-1.80961	0.018136	C19orf60	-0.685775	0.00294404	ARHGEF37	0.749305	0.000792627
PAPSS2	-1.79329	3.82e-08	TMEM27	-0.685167	0.000772604	TYW5	0.749712	3.47512e-05
PRDM1	-1.77013	0.0492476	C12orf75	-0.685021	1.05e-05	MICALL1	0.749843	0.00942471
SERPINF1	-1.76677	0.0166493	NIPAL2	-0.683762	0.00906122	ZNF267	0.749894	0.000477664
RCN3	-1.7586	5.91e-05	DNM1	-0.683379	0.00178021	NCKAP5L	0.750042	0.0170727
SLC24A2	-1.75382	0.0101678	PNMA2	-0.683163	0.00149255	YARS	0.750391	2.94771e-07
EDNRA	-1.75024	0.0360226	ECHDC2	-0.682298	0.00147256	ZNF134	0.751027	5.32155e-06
ENG	-1.74494	0.000130508	PIGB	-0.681877	0.0113107	PLA2G4C	0.75111	1.32967e-09
A1CF	-1.71616	1.32e-19	COL4A2	-0.68	0.0203125	TNFRSF10B	0.751113	4.18309e-06
RNASE4	-1.71381	0.0213861	RAB31	-0.678518	0.00113521	RPUSD1	0.751465	0.00244165
AMBP	-1.69947	0.0406674	RGS4	-0.677985	5.09e-06	CRTC2	0.751707	0.000311943
PCDHGA6	-1.6982	0.0137826	HYAL2	-0.677745	0.0213452	TAF1A	0.752982	0.000265308
HSD11B1	-1.67189	0.019662	TMEM150C	-0.677466	0.0110394	RELB	0.753032	0.000362129
CDH12	-1.6693	0.0221009	GAPDH	-0.676462	1.69e-08	RSRC2	0.753575	1.6887e-08
CXCR4	-1.66509	0.0131865	FAM234B	-0.674318	0.0345316	BACH2	0.754166	0.00334155
MFAP2	-1.65955	0.011209	MAP6D1	-0.673938	0.0186425	ZNF280C	0.755227	0.00790158
VIL1	-1.65732	0.000591592	PEBP1	-0.673738	4.27e-05	IFI44	0.755757	0.000756327
TSKU	-1.64364	2.53e-05	TIMP2	-0.672975	0.00941014	NR4A1	0.75682	0.00124808
NOTCH3	-1.64222	2.76e-05	MARCKS	-0.672893	0.000253178	GNL3	0.756985	6.42352e-06
CDHR3	-1.63963	0.00816071	PARM1	-0.672449	2.1e-06	PHF13	0.758099	0.000291815
FSTL1	-1.62064	0.0186794	NRP1	-0.672219	1.74e-08	TBX19	0.758661	0.00790158
HILPDA	-1.61992	1.2e-16	FADS2	-0.671569	0.0126814	ZNF440	0.759137	0.00180451
PRR15L	-1.61511	2.9e-05	MTURN	-0.671471	0.000695744	CCNT2	0.759306	1.3273e-09
SPRY3	-1.60787	0.0104359	CISH	-0.670946	0.00285498	ZNF274	0.759784	9.96738e-06
HAS2	-1.59869	0.0152511	P4HA2	-0.670637	3.77e-08	SAP130	0.761668	0.0008137
TF	-1.549	0.0107561	SLC17A6	-0.670231	0.00268081	ZNF211	0.761684	3.07167e-06
CYGB	-1.54858	0.0126971	VWA1	-0.670129	0.0005153	TMEM80	0.761691	2.71924e-05
GATSL3	-1.53877	0.00602256	SIL1	-0.669554	6.37e-07	LONP1	0.761809	4.64227e-06
CYBRD1	-1.53439	0.00558217	TMEM132D	-0.669474	0.00475239	BRPF1	0.761812	3.84691e-05
AC009014.3	-1.53391	0.0155211	PBX1	-0.668834	0.0220779	CLN8	0.76195	2.3422e-06
PCDHGB7	-1.53072	0.00257087	GALNT13	-0.668289	0.0389317	ZKSCAN5	0.763344	0.000139396
FLG	-1.51639	0.0225528	PGK1	-0.668238	2.33e-10	GRPEL2	0.763504	4.03981e-05
FAM69B	-1.51181	1.07e-10	LYPLA1	-0.66757	7.42e-06	KANSL1	0.764359	2.36811e-08
SUCNR1	-1.50959	0.00438834	ARHGEF10L	-0.667261	0.00135646	ZNF543	0.764819	0.000565089
FFAR2	-1.50535	0.00519714	NUDT7	-0.666496	0.0292477	ANKRD10	0.764865	4.85448e-07
LOXL4	-1.48735	9.49e-06	LDHA	-0.666365	3.19e-06	MC1R	0.765092	0.0248458
IGFBP5	-1.46904	0.0116509	FAM162A	-0.665298	1.96e-05	SF1	0.766121	2.66561e-09
ITGB3	-1.46697	0.0203197	HES1	-0.664982	0.0121625	CAPN15	0.767763	0.000996581
TMEM45B	-1.46548	4.63e-05	CLU	-0.66442	1.4e-07	DNAJC27	0.767834	0.00140855
SLC12A1	-1.44465	0.0164381	PLOD1	-0.664309	0.000494062	ZNF264	0.767968	0.000237186
SMIM24	-1.44343	1.98e-05	SRD5A3	-0.664297	0.0011929	CTD.3138B18.4	0.768155	0.00757305
LUM	-1.4432	8.46e-07	RAD51D	-0.663913	0.0116117	PIDD1	0.768986	0.000133872
SBK2	-1.43111	0.00276881	CXADR	-0.663344	0.000109432	ZNF780B	0.769957	0.0386389
TSPAN33	-1.42219	2.34e-05	FZD1	-0.663311	0.00817289	AGPAT5	0.770012	1.30448e-05
FXYD2	-1.41904	0.00399037	CHST8	-0.662132	0.00356831	TRIM11	0.770574	6.81657e-05
RP11.949J7.8	-1.40578	0.0293225	ERO1A	-0.6618	2.52e-08	CHKA	0.772415	6.33887e-06
FAM189A2	-1.40577	0.0173095	SQRDL	-0.661639	0.000293416	ZNF529	0.772791	0.000324276
CRIP1	-1.3935	0.0314515	FXYD6	-0.660951	0.00182675	MX1	0.773471	2.44795e-06
TGFB3	-1.38829	0.00488708	DBI	-0.65986	7.44e-05	SPHK1	0.775114	0.000287299
LY75.CD302	-1.38581	0.000273039	ALDOC	-0.659332	0.0002213	UBALD1	0.77606	0.0196255
CHODL	-1.37927	1.82e-10	CPLX2	-0.658503	0.00337342	ZNF461	0.777098	0.00032867
ADCY1	-1.37593	0.00169472	FAM127C	-0.658485	0.00312303	LPXN	0.777218	0.00556586
IGFBP3	-1.37586	5.89e-21	HADH	-0.658402	2.58e-05	PEA15	0.777316	8.01564e-07
SRPX2	-1.37559	0.0309838	FARP1	-0.658309	0.00824458	ZNF550	0.777717	1.97854e-05
PLAU	-1.37228	1.14e-11	FXYD5	-0.657878	0.0279351	GATAD2A	0.778387	1.89401e-06
ECE2	-1.3681	0.00357406	GPSM1	-0.657206	0.00361029	TOE1	0.781083	1.30448e-05
CPB1	-1.36666	0.000169239	PTPRF	-0.65718	0.000156927	CCDC174	0.781092	2.31613e-05
CD24	-1.36126	1.82e-26	AKR1C2	-0.656823	0.0156275	MTG2	0.781784	0.000568879
TTR	-1.3455	2.32e-25	APOO	-0.656305	0.00394932	RASSF1	0.783687	1.27296e-05
FN1	-1.32934	0.0224148	C9orf135	-0.656168	0.000775394	ANKMY1	0.784187	0.0129776
ANGPTL2	-1.3226	7e-10	TMEM64	-0.655946	4.77e-05	CENPP	0.784595	0.0262548
GPR119	-1.32182	0.000246801	CRTAP	-0.655906	0.000631201	PIM3	0.785235	4.8088e-09
ONECUT2	-1.32077	0.000310626	GNG2	-0.6559	9.57e-06	PDPR	0.78558	6.78474e-05
SLC29A4	-1.3118	6.74e-13	IDS	-0.655236	9.6e-07	DCUN1D3	0.786078	1.86888e-05
HAPLN4	-1.29115	0.00816071	FAM171A1	-0.654845	0.00323274	ZNF324	0.786079	6.8887e-05
NELL2	-1.28564	2.54e-06	LPAR6	-0.654697	0.0151661	ZNF317	0.786377	3.16047e-07
FXYD3	-1.28468	0.00917041	CST3	-0.65412	5.43e-05	SLC25A19	0.78686	0.00976129
SERPINA6	-1.28145	0.00713924	STEAP3	-0.654071	0.00257196	IFIT3	0.790862	9.1759e-06
SLC5A1	-1.26961	5.61e-07	TMEM181	-0.653963	0.000240766	TIMM44	0.791318	6.07782e-07
MATN2	-1.26642	3.29e-06	PTRHD1	-0.653244	0.0374548	AMBRA1	0.791903	5.90659e-05
ZNF792	-1.26492	0.0212659	PLPPR4	-0.652757	0.0359507	ZNF507	0.793619	1.74338e-06
CNTN3	-1.26389	0.0332936	FAM210B	-0.652409	0.000263932	ZCCHC14	0.79364	4.25717e-07
G6PC2	-1.26056	0.0134883	INSR	-0.652281	0.00817639	ATG14	0.794351	7.35789e-06
PCDHA3	-1.24254	9.38e-06	RNF135	-0.652114	0.0482808	THUMPD2	0.794948	2.16402e-05
COL18A1	-1.24122	0.00642755	TSPAN12	-0.651618	0.00015774	TOP3A	0.795177	9.05352e-06
PROS1	-1.24113	3.79e-08	TUBGCP5	-0.651527	0.0214967	ITPKC	0.796071	6.88249e-05
SCGB2A1	-1.23962	4.84e-05	RSAD1	-0.649657	0.00391769	IP6K1	0.796264	4.19304e-07
HCN4	-1.2355	0.0357675	TMBIM4	-0.649442	2.71e-05	TAF5	0.796454	0.00324147
USP13	-1.23084	5.91e-05	BPHL	-0.649207	0.0182986	NEURL2	0.796455	0.0238149
OLIG1	-1.22542	0.0395872	TMEM9	-0.649086	3.45e-05	TAF8	0.797431	0.00127014
AEBP1	-1.22499	0.0012284	PARVB	-0.648301	0.0142	SLC20A1	0.798267	3.75182e-07
SMARCD3	-1.2224	7.01e-05	ELAVL4	-0.647013	3.26e-05	CEP250	0.79874	7.56261e-08
GALNT18	-1.21649	0.000283337	ROR1	-0.64653	0.000565089	NPIPB4	0.800397	7.19049e-06
TNFSF12	-1.21252	0.0230404	NEIL2	-0.646124	0.00254691	CEP95	0.803007	5.90659e-05
PLAT	-1.21174	0.00866734	REEP2	-0.645416	0.0324153	AKAP17A	0.803014	3.9376e-09
TMSB15B	-1.21016	0.00653341	CPE	-0.644864	2.03e-07	DUS3L	0.804636	3.44518e-06
LOXL2	-1.21007	5.92e-06	TBL1X	-0.644723	0.00369154	KLF5	0.80553	0.0128651
GYG2	-1.20854	0.00054654	H3F3A	-0.64324	2.71e-05	METTL22	0.806262	4.05003e-05
ARHGDIB	-1.20657	0.0344184	SNUPN	-0.641772	0.00362687	IRF7	0.806715	9.47559e-07
MPV17L	-1.20316	0.0233891	PCDHB16	-0.641499	0.0414077	ZIK1	0.810117	0.000323298
HTRA1	-1.19383	6.62e-06	CASR	-0.641069	0.000818212	GNG7	0.811805	0.00500911
GABRA2	-1.19227	0.00312172	SOCS1	-0.639424	0.0376182	ZNF230	0.813566	0.000737077
CDKN1C	-1.18122	1.02e-12	NEURL1	-0.639088	8.15e-05	CTNNAL1	0.815068	0.000460034
PLOD2	-1.17492	9.13e-33	SCG3	-0.639039	1.83e-05	PPIF	0.815968	1.66493e-05
DEPTOR	-1.17449	1.23e-08	COL6A2	-0.638942	0.00356831	PPP1R13B	0.818675	0.000587267
PCDHA4	-1.17118	0.000438054	SUMF1	-0.638861	0.0017252	GPC1	0.819599	0.000386263
GLRA1	-1.16852	0.00269165	RBP1	-0.638642	0.000690822	PSAT1	0.819853	9.27373e-07
GREM2	-1.16666	9.69e-07	IQSEC1	-0.638642	0.0132717	PER1	0.82053	0.000107524
AGT	-1.1638	2.72e-09	ADCYAP1	-0.63721	0.00059305	THAP10	0.820843	0.000292671
SLC12A8	-1.16174	0.00164081	PGRMC1	-0.63685	4.79e-05	FBXO4	0.821356	0.00556363
USH1C	-1.16112	0.00112752	ATP2B4	-0.636474	0.00339163	CAPN10	0.823148	2.17683e-07
GALNT12	-1.16025	1.05e-05	VOPP1	-0.636437	0.000135059	FBXL12	0.825895	0.00276769
COL1A1	-1.15587	1.6e-11	RAB25	-0.635809	0.0019987	BORA	0.828789	0.00666734
LRRN2	-1.15172	0.0181001	APLP2	-0.635663	5.26e-09	DOT1L	0.829259	0.00376864
CD302	-1.14975	0.00289647	IGSF1	-0.634911	0.000744786	ZBTB43	0.829578	4.66168e-07
CCDC152	-1.14892	0.0131524	HMGN3	-0.634725	0.000183191	SH2B3	0.833098	0.000323967
PCDHGB2	-1.14887	0.0333836	ABCC9	-0.63445	0.0017278	ATF3	0.835072	6.37168e-08
GRM4	-1.14678	2.02e-06	SERINC3	-0.634343	1.97e-08	RFWD3	0.83537	2.2571e-06
AMIGO2	-1.14564	0.0249744	RAB13	-0.634167	0.00184417	SLC19A2	0.837034	0.00431456
EGFL7	-1.14429	0.000386299	SLC2A2	-0.634165	0.0111227	ZNF132	0.838881	0.000107734
CTHRC1	-1.14356	0.000129816	PAM	-0.633673	1.16e-06	FLCN	0.840848	2.2571e-06
PCDHGA2	-1.13768	0.000403252	DISP3	-0.633065	0.00556586	TIAM2	0.843813	0.017507
SULF1	-1.12671	1.8e-08	ISL1	-0.632328	0.000370557	MGME1	0.844757	0.0019478
TCN2	-1.12351	0.0197471	TARS2	-0.631825	0.000640163	CLUH	0.845552	3.62393e-05
PLCG2	-1.12089	0.036303	NCALD	-0.630529	2.48e-05	CACTIN	0.846485	4.73294e-05
GCNT3	-1.11537	6.48e-05	ENO2	-0.629762	8.1e-09	FAM21A	0.847472	9.3999e-08
C9orf16	-1.11503	2.13e-06	LXN	-0.629205	0.00460393	EXO5	0.848062	0.0148225
ACPP	-1.11354	3.17e-05	C1QL1	-0.629057	0.00420331	ZMYM5	0.849105	2.47139e-08
AOX1	-1.11328	0.0175642	ACTR3C	-0.628897	0.0011929	NUP58	0.849328	1.59911e-11
TMEM37	-1.11184	2.69e-10	PRKAG2	-0.628221	4.84e-05	PI4K2A	0.851886	2.31284e-08
PDE4B	-1.10591	0.00470691	P4HA1	-0.628062	6e-06	FOXN2	0.854697	1.47256e-08
NNMT	-1.10161	0.0143271	GPNMB	-0.626606	0.0170727	ZBTB40	0.855784	7.2713e-07
GPX2	-1.10101	6.42e-08	MYL6	-0.626551	3.23e-05	ZNF79	0.856369	4.00727e-05
FMOD	-1.10046	0.0261923	MT1F	-0.626506	0.00592238	ARID3B	0.858512	0.000192633
MCHR1	-1.10003	0.000183937	GSTK1	-0.625959	0.000232752	ZNF714	0.859197	0.0162351
MAPK4	-1.09542	0.024748	RAVER2	-0.625701	0.00366817	KIAA0753	0.859489	2.12397e-05
HNF4A	-1.09074	0.0214967	PLXNC1	-0.625653	0.0474767	GTF2H1	0.861875	2.7152e-08
TGM2	-1.09072	6.6e-14	GCK	-0.625103	0.00069789	DYRK1A	0.861952	2.94771e-07
FFAR4	-1.09015	1.83e-09	MEST	-0.625054	0.000187904	PPRC1	0.863037	3.9376e-09
HS3ST1	-1.08728	0.00209994	PRDX3	-0.624596	3.05e-05	CLCN6	0.869713	3.64759e-08
WDR54	-1.08278	2.99e-07	MLLT11	-0.623463	0.000224435	HMGCS1	0.870494	1.14444e-05
C2CD2	-1.07874	0.0199978	STK33	-0.623216	0.0278302	SNN	0.87075	3.28937e-05
NBEAL2	-1.06866	0.00421802	S100A10	-0.622997	0.0101637	ORAOV1	0.871152	1.01102e-05
MCM6	-1.06856	0.0090839	CELF4	-0.622838	0.00803024	NPIPB5	0.871196	1.02341e-12
CD99	-1.06625	1.83e-11	ARL2	-0.622656	0.000246434	TRIM25	0.871576	4.59685e-06
CACNA2D2	-1.06552	0.00117845	OBSL1	-0.622456	0.00780023	RBBP6	0.872579	1.65411e-08
COL1A2	-1.05402	2.61e-11	PCSK1N	-0.622297	0.000302456	SNAPC4	0.873759	0.000170564
AKAIN1	-1.05269	0.00621036	ACAT1	-0.621715	3.23e-07	RAD9A	0.873973	0.0361737
SERPINA1	-1.05226	3.16e-09	RAB15	-0.621494	0.0131399	DBF4	0.874318	0.000576888
SLC25A34	-1.05132	0.0016113	GALNT14	-0.621389	0.0196545	LRRC66	0.874663	0.0130534
WFDC2	-1.05066	0.00191164	TMEM160	-0.621184	0.0247419	DNASE1	0.875066	0.00262249
IGFBP4	-1.05026	0.01132	CHL1	-0.62077	0.000246309	NID1	0.876121	0.00555643
ABHD15	-1.04657	1.62e-05	ENPP2	-0.620321	6e-06	SLC9A3R1	0.877046	4.45678e-13
HAUS4	-1.0433	0.000770959	TMX4	-0.620284	2.54e-07	DNAH12	0.877672	0.0165744
SPON2	-1.03647	0.00280055	PTGR2	-0.619847	0.0169194	ISG15	0.878201	4.0683e-08
CDH22	-1.03592	0.000175317	HIGD1A	-0.61856	8.49e-07	WDHD1	0.880851	0.0183273
HPN	-1.03512	5.79e-10	DHRS12	-0.618314	0.0337135	SNX16	0.881344	6.42352e-06
CDH6	-1.02929	0.000680752	C1GALT1C1	-0.618052	0.00130826	ZNF597	0.882549	0.00145171
AGPAT2	-1.02854	5.84e-08	GIPR	-0.6179	0.0412717	DHX33	0.882784	0.00933279
DDC	-1.02191	0.0020124	HMBS	-0.615802	0.0215124	HYDIN	0.883951	0.00204646
KCTD12	-1.02122	0.0048423	ATP6V0E2	-0.615567	3.55e-05	NR1D1	0.885356	3.07603e-09
REEP1	-1.02035	0.00228033	PIR	-0.615146	0.00796833	PCF11	0.886843	3.70868e-09
PLA1A	-1.01787	0.0045549	TRO	-0.613882	0.0228657	NDOR1	0.890755	0.00020034
ITGA5	-1.01777	0.00963615	SLC46A3	-0.613713	0.00181325	CTH	0.894782	0.00165011
DET1	-1.01668	0.0391735	ARL4D	-0.613649	0.0158926	TRIM36	0.894997	0.00101669
NOL3	-1.01515	2.13e-11	CREB3L2	-0.613299	0.00279523	RP11.159D12.5	0.89685	1.39633e-05
CALY	-1.0103	0.000468269	FN3KRP	-0.612799	0.00329825	OAS3	0.899471	1.73887e-08
SFRP2	-1.00969	0.0264762	CHD3	-0.612398	0.00597602	LACTB	0.904007	1.48824e-06
PPP1R1A	-1.00674	2.84e-08	PIPOX	-0.612102	0.0126381	FHL2	0.904703	0.0383661
PLBD1	-1.00385	0.043144	CEACAM1	-0.611933	0.0118751	TMEM79	0.90696	0.00659944
EDIL3	-1.00138	1.34e-16	PAX6	-0.611847	1.89e-07	MRAS	0.908455	0.000147153
DEGS2	-1.00037	0.0161266	CRYZ	-0.611795	9.2e-06	ERICH1	0.908651	1.9004e-06
COL4A1	-0.998293	0.00158479	ASAH1	-0.609531	2.35e-05	DMGDH	0.910391	0.000963699
PDLIM2	-0.997092	0.00260783	KAT2B	-0.609342	0.00206464	THOP1	0.91134	6.3869e-08
ERMN	-0.996521	0.0213861	PTPRJ	-0.608971	0.00373953	KLHL21	0.911953	7.11852e-07
PCDHGB1	-0.993953	0.0414077	TMEM109	-0.608764	0.000164168	TTF1	0.912087	7.53513e-07
SYNGR4	-0.99284	0.0130338	NRP2	-0.607827	0.0276179	SLC25A25	0.9126	7.00338e-07
WNT5A	-0.987349	0.0100493	DPAGT1	-0.607804	0.00358667	RNF31	0.914983	7.58943e-06
MUC13	-0.985983	7.51e-06	SVIP	-0.607765	0.000733584	KIAA0907	0.915403	2.12085e-08
CD5	-0.984005	0.00763011	ARL6IP5	-0.607699	4.74e-05	ZNF329	0.919663	0.00180685
ENTPD5	-0.977921	0.0291421	TMEM106C	-0.607497	0.000332026	DUSP16	0.923897	6.97309e-07
AK4	-0.977579	3.26e-06	TCAF2	-0.60742	0.000126878	SLC38A7	0.926097	3.5729e-08
ASB9	-0.977144	0.000389098	ELMO1	-0.607108	0.000170866	USP31	0.926872	9.06354e-06
LAPTM4B	-0.975036	2.11e-14	PCDHB5	-0.607012	0.00277183	ATAD3B	0.928592	1.81869e-07
CD72	-0.973983	0.000410777	TSPAN13	-0.606432	0.000224479	ZNF222	0.928635	0.000634166
THBD	-0.973685	4.06e-08	GAMT	-0.606023	0.0377063	GZF1	0.93063	8.38706e-10
STMN2	-0.970452	1.46e-07	CMTM8	-0.606014	0.00320564	PHLDA3	0.936713	1.46279e-12
PDE9A	-0.968885	0.0445392	HIVEP3	-0.605175	0.0495036	WDR43	0.941587	9.68267e-08
SMIM6	-0.968146	0.00573169	LIPH	-0.605096	0.0006024	PUS1	0.941641	0.000323688
RAB9B	-0.967061	0.00318848	KCNB2	-0.604745	0.00896259	GPR3	0.944589	0.000362685
DLK1	-0.965231	2.35e-11	VKORC1	-0.604564	0.0006024	DDIT3	0.94605	0.0101094
KCNK17	-0.964043	4.37e-06	SEZ6	-0.604486	0.00263792	MICALL2	0.946978	0.000927116
SPINK1	-0.963902	2.62e-07	GRIA4	-0.604113	0.0139359	NEDD4	0.947226	0.000788057
QPCT	-0.962976	2.93e-09	CD81	-0.603346	7.54e-05	RP11.347C12.1	0.948793	0.0164213
SLC44A2	-0.962764	0.0109236	ACTL6B	-0.60317	0.020381	EP400NL	0.950879	0.000111193
ENTPD3	-0.959446	8.94e-09	LAMP2	-0.601923	7.42e-08	CEBPB	0.951558	1.54536e-08
PRPS2	-0.957757	0.000250571	PCP4	-0.601776	6.74e-05	RRP12	0.951723	1.12914e-09
KIAA1211	-0.9568	0.0161739	TUSC3	-0.601504	8.45e-06	TBC1D2	0.951928	0.0132829
EGR1	-0.956465	7.84e-05	SERPINB1	-0.600954	5.24e-06	FANCM	0.953445	0.0186425
TMEM17	-0.956325	4.34e-05	PTCH1	-0.600646	0.0375097	KLF11	0.956401	9.80207e-11
PLCH1	-0.953538	0.00705937	NECTIN1	-0.599644	0.038594	KRT80	0.958801	0.000651644
NICN1	-0.95195	0.00247482	B3GNT8	-0.599283	0.0330115	AVIL	0.960786	8.40241e-05
TMEM56	-0.951666	0.0222826	MMP24.AS1	-0.598426	0.0392895	ANO7	0.961792	0.0131575
ABHD14A	-0.95153	0.000130632	PTP4A3	-0.597908	0.00248935	RLF	0.961991	9.55614e-09
CYBA	-0.95129	0.0247633	CHGB	-0.59776	8.09e-05	ZSWIM4	0.962571	0.00643492
DNAJC28	-0.949451	0.046859	C7orf73	-0.597675	0.000162763	ZNF316	0.96259	2.10702e-07
GDA	-0.949171	1.69e-05	VIM	-0.597514	4.73e-05	TLCD2	0.962879	0.00385549
SPARC	-0.945564	0.0370252	SCCPDH	-0.597171	0.000659774	SH3BP5L	0.963486	0.0248905
ALDH1A1	-0.943339	9.11e-10	ATL3	-0.59704	0.000199794	HIST4H4	0.964158	0.000344183
KIAA1456	-0.942002	0.00428863	PDE3B	-0.596551	0.0093798	ZNF530	0.965235	0.00387702
IDH2	-0.941765	5.45e-07	B4GAT1	-0.596302	0.0061446	ZNF408	0.965626	1.95647e-05
CD82	-0.939932	1.47e-05	CNTNAP5	-0.595264	0.0247223	SUPV3L1	0.966963	3.60211e-11
TMEM176B	-0.935023	8.15e-12	UTRN	-0.595016	8.96e-05	CKS2	0.970961	0.000169239
TNS2	-0.934913	0.000190119	KRT19	-0.594577	0.033705	ZNF778	0.971326	1.90171e-07
PCDH20	-0.934578	8.96e-05	TSTD1	-0.593869	0.000990586	KIF20B	0.971465	5.73676e-05
TMEM173	-0.932183	0.023958	SGCB	-0.593669	0.000124813	CEBPG	0.972064	8.56064e-14
CTSV	-0.931674	0.000443353	MPZL1	-0.593628	4.18e-05	ARHGEF2	0.972556	0.0166537
CD68	-0.931049	0.000269612	TNFRSF21	-0.593251	5.78e-08	ARHGAP19	0.973385	0.00224672
PNMAL1	-0.930977	0.00340881	GNG12	-0.593108	0.000132728	IDI1	0.976566	3.0084e-14
TMEM132B	-0.929771	0.0230017	BLVRA	-0.592995	0.0040595	PLD6	0.976775	0.000207407
BCHE	-0.927473	0.0446669	MAP6	-0.5928	0.000163828	USP49	0.976812	0.0138268
UNC5CL	-0.926633	8.47e-05	C11orf71	-0.592739	0.00146906	PPP1R10	0.98177	6.63404e-15
DNPH1	-0.926443	0.00281879	MAPRE3	-0.592563	0.000735499	CHD2	0.983348	5.23285e-12
MGAT4C	-0.923066	0.00868688	DHRS3	-0.590791	0.018137	RAB3IL1	0.98523	0.0155211
IL17RB	-0.92045	2.58e-07	KIRREL3	-0.590774	0.0249744	ADAT3	0.987625	0.00138151
CMTM7	-0.92035	0.0408234	HMGB1	-0.590402	0.000203575	SCML1	0.988672	2.74118e-05
THBS2	-0.919488	8.84e-05	TMEM19	-0.590326	0.015412	ZSWIM8	0.989402	5.78746e-10
CCKBR	-0.919236	0.0223403	PRKCA	-0.590246	0.0425932	CEACAM19	0.990534	0.0154302
BMP5	-0.916899	2.67e-06	IFI27L2	-0.590222	0.0139599	TCEAL7	0.99217	0.00854753
FXN	-0.914474	0.0377682	TMEM59	-0.589832	1.32e-06	GDF11	0.995128	0.0259625
SERPINE2	-0.911835	5.29e-07	PCDHAC2	-0.58957	0.00530634	INHBE	0.996144	0.0204661
KREMEN1	-0.907401	0.0278904	MDP1	-0.589187	0.0138796	HIST1H4E	0.997728	0.000316617
IL1R1	-0.907374	0.00380118	SRI	-0.589151	0.000339022	LRFN4	0.997985	0.00255126
MMRN1	-0.906411	0.000395372	ECEL1	-0.588651	8.43e-05	DHX37	0.998355	0.000378056
CD200	-0.905905	2.5e-07	RGS2	-0.588593	9.06e-06	AC138969.4	1.00136	5.83554e-08
EMB	-0.904567	1.94e-07	TRIQK	-0.588001	0.00883073	C17orf107	1.00581	0.0393004
NSG1	-0.904551	0.000788368	GLB1	-0.586979	0.000623103	C17orf53	1.00852	0.0467746
EXPH5	-0.903662	3.94e-09	RAB11A	-0.586089	1.12e-05	SHMT2	1.0101	7.14384e-14
HSD17B8	-0.903536	0.00260967	BLMH	-0.585751	0.000268894	C2orf54	1.01041	0.00389982
PRG4	-0.903012	9.75e-07	ZNF654	0.585189	0.00260043	ZNF841	1.01142	3.42532e-06
AQP3	-0.901172	2.83e-12	AVL9	0.585919	0.00338051	MRGPRE	1.01158	0.0466739
BGN	-0.900037	0.00934612	GTPBP2	0.586069	0.000244619	E2F7	1.01353	0.0453321
NDRG1	-0.899643	4.69e-10	FAM179B	0.586561	0.000117106	HELZ2	1.0151	1.16996e-05
PCBD2	-0.899632	0.0481096	COX19	0.586961	0.00234839	LBHD1	1.0153	0.00109696
SLC25A43	-0.898448	0.0207913	CDYL	0.587233	0.0129447	HSPBAP1	1.01695	2.06654e-10
EML1	-0.89784	0.0019478	GULP1	0.587241	0.00782819	ZNF486	1.01963	0.0495036
PFKP	-0.897632	2.33e-07	ZNF224	0.587871	0.00053103	KIF18A	1.02067	0.0488598
INS	-0.897186	0.0114394	RBM15B	0.588257	0.00648461	CHAF1B	1.02143	0.0253708
CABP7	-0.89579	0.000244451	ACTA2	0.588764	0.0203622	RP4.583P15.15	1.02294	0.00467379
CHRM3	-0.8937	0.00220683	CREBBP	0.58946	0.00107975	CMYA5	1.02613	0.0495234
SLC27A2	-0.893236	0.00543936	EDRF1	0.589473	0.00205489	IQUB	1.02875	0.0184973
C10orf10	-0.892189	6.2e-20	TREX1	0.590111	0.000578039	ZNF525	1.04169	1.9004e-06
ADAMTS2	-0.891444	0.000320859	NGDN	0.590918	8.59663e-05	BRCA2	1.04284	0.00238101
CDON	-0.887237	0.000263932	UBAP2	0.591929	0.00339163	AP5Z1	1.04476	2.90799e-11
PXDN	-0.88677	0.014262	YTHDC1	0.592072	4.73294e-05	RSAD2	1.05005	3.35789e-09
SPON1	-0.8867	0.00239489	PSMD12	0.592591	0.000354538	FICD	1.05856	5.99352e-13
SCTR	-0.88643	0.000872928	RRP9	0.594232	0.00539731	AEN	1.05883	2.80859e-19
PDGFRB	-0.88587	0.00870669	PTPRH	0.596359	0.0480467	SMCR8	1.05892	5.36546e-08
RNASET2	-0.883	0.00760397	NIFK	0.596384	0.000282224	FDXR	1.06718	3.43809e-11
KIF26B	-0.882162	0.0117335	IARS	0.596952	1.81087e-06	MED26	1.06827	2.22588e-06
MELTF	-0.882013	0.0462106	CPT1B	0.597403	0.0294123	CABLES2	1.0685	0.00230826
EFR3B	-0.881895	0.000709515	ZSCAN20	0.597472	0.0424856	CHAF1A	1.07018	0.00467923
PRSS23	-0.880746	4.43e-12	TRMT44	0.598944	0.02489	KBTBD8	1.07147	1.88438e-07
SEL1L3	-0.87968	2.28e-11	FCF1	0.599343	0.00790724	CHKB.CPT1B	1.07416	0.000144848
DPYSL2	-0.876918	1.16e-07	NOP16	0.599831	0.0006024	SGTA	1.0756	4.14767e-10
ST6GALNAC5	-0.875944	0.000226999	C19orf25	0.59994	0.000953522	MIS12	1.07981	9.72071e-09
SLC22A18	-0.874714	0.0277132	ALPK3	0.600223	8.3777e-06	DNHD1	1.08122	1.76853e-08
TMEM45A	-0.873615	0.000175325	TXNL4B	0.600793	0.00420331	DPH2	1.09119	9.65065e-11
FKBP9	-0.87352	5.21e-05	UTP23	0.601146	0.000432368	HRK	1.09274	1.31018e-10
TGFBI	-0.872999	4.31e-05	PCGF1	0.60124	0.00190253	ZGLP1	1.09765	0.0412771
NBPF15	-0.872575	0.0134538	CIC	0.601256	0.0342876	RNF103.CHMP3	1.11005	0.00329349
ARL15	-0.871999	1.23e-07	TRPM2	0.601421	0.0194974	UAP1L1	1.11255	2.47486e-09
TMEM14A	-0.871877	0.000142719	PAPD4	0.60151	0.00119698	PALB2	1.11484	3.70868e-09
TFPI2	-0.871813	0.00330756	HAUS6	0.601516	0.00646012	ZFP91.CNTF	1.11705	0.000585036
NAAA	-0.871494	0.00268602	STK40	0.601969	5.37106e-05	UCN	1.11719	0.0180233
SLC2A3	-0.870616	0.000119943	RRP8	0.602061	0.0028808	MSANTD3.TMEFF1	1.122	0.00256077
KISS1R	-0.870065	0.040244	PPP3R1	0.602113	0.024224	ABCA13	1.12367	0.0300797
SDC2	-0.869918	1.55e-07	FBXL6	0.602438	0.00764005	AURKC	1.12734	0.00772592
BTBD11	-0.867386	0.0418477	ZNF431	0.604551	0.00747774	RP11.1035H13.3	1.12768	0.00275284
SNX10	-0.86441	7.72e-08	FOXJ2	0.604855	0.00140855	NUSAP1	1.1331	0.0353645
CNTN1	-0.861853	8.17e-07	CBX4	0.604882	0.0151368	ZNF165	1.13472	3.9376e-09
FAM159B	-0.861788	0.00111658	FNTA	0.605731	4.18367e-06	USP36	1.13718	1.17146e-14
EBPL	-0.861238	8.48e-05	KIAA0513	0.606496	0.00890637	WDR66	1.1393	0.0266851
GSTM2	-0.859605	0.0102484	PPAN	0.607217	0.0082166	GABRR2	1.1443	0.00099157
PBLD	-0.859557	0.0389614	ARVCF	0.608458	3.04795e-06	ZNF547	1.14697	3.28164e-06
FAM107A	-0.858459	0.0104245	IFIH1	0.608904	0.00182891	PARD6G	1.16149	0.0489697
ZMYM3	-0.858224	0.0209045	RFX7	0.609038	0.00818212	ZBTB49	1.1629	3.43375e-08
RBP4	-0.857018	4.41e-15	MOK	0.60939	0.0283015	ZNF646	1.16715	0.000235401
TMED6	-0.856546	0.000198371	RNF38	0.610061	0.000866972	TCTE3	1.16774	6.70742e-07
SLC18A2	-0.854754	0.000603139	ATAD2	0.611295	0.0405563	CDC25A	1.17461	0.00572572
KLHDC9	-0.854261	0.00544154	DDX60	0.611486	0.000235401	GADD45B	1.17521	0.00533309
SEMA5A	-0.853757	0.00279639	MAP1S	0.612292	0.000133513	FAM53C	1.1873	3.86484e-18
AC009133.23	-0.85363	0.0191312	POLE3	0.612725	0.000264556	GNAL	1.18834	3.29075e-05
CAMK2N1	-0.853002	2.94e-05	COG3	0.612886	0.000175624	CAD	1.19087	0.000403252
NREP	-0.850774	0.00053318	FBXO5	0.612951	0.0161677	NPIPB11	1.19252	0.00108505
SOX13	-0.85061	0.0485303	LEMD2	0.613091	6.26221e-05	C5orf34	1.19267	0.00852362
PAQR8	-0.848549	0.00868864	RAD54L2	0.613154	0.00241726	ZBTB2	1.19404	1.7339e-11
CD14	-0.848303	5.37e-05	SIAH2	0.613199	0.000527259	SYS1.DBNDD2	1.19818	0.00485768
C10orf35	-0.847487	0.00780871	ZNF805	0.613246	0.00597602	TCEAL5	1.20023	2.00475e-07
SGK2	-0.84717	0.0132594	NOM1	0.613535	0.0238321	TMEM81	1.20153	0.0328863
TUB	-0.845771	0.0375097	KDM2A	0.614039	0.00195355	DHX34	1.20319	3.66683e-13
COL16A1	-0.845635	0.0463537	ZNF133	0.614085	0.00357406	ZNF292	1.20647	3.41917e-18
TMEM176A	-0.844881	4.18e-06	ZNF765	0.614489	0.00634214	BUB1	1.20737	0.0181965
CTSB	-0.84246	3.52e-12	NOP2	0.615536	3.03422e-05	POLG2	1.20991	1.10079e-07
LTBP1	-0.841043	0.0231341	ZNF276	0.615654	0.0197148	FAM83G	1.21434	4.81186e-10
WNT4	-0.839504	0.0435257	CIART	0.616033	0.00187603	ISG20	1.21516	0.01532
FAM153C	-0.83713	0.0362073	MTOR	0.616503	0.00215458	SETX	1.21768	6.60241e-14
EPHX2	-0.835365	0.000227115	C16orf91	0.616526	0.00366229	IFIT2	1.21896	0.0130839
PON3	-0.834615	7.38e-05	IRS2	0.617369	7.28241e-05	CHAC1	1.22417	1.21066e-14
HS6ST2	-0.833463	0.00802928	DDX60L	0.617802	0.000692286	HAUS8	1.22461	5.90659e-05
ALDH7A1	-0.833207	0.000457656	DGCR8	0.619026	0.00415691	RP11.231C14.4	1.22998	1.29147e-06
FBXO16	-0.832717	0.0283411	POFUT2	0.619765	0.00812034	GPRC5C	1.24613	9.28164e-21
NME5	-0.830829	0.0167243	ATAD3A	0.620153	0.00679575	C10orf2	1.2477	1.13093e-06
TRAM1L1	-0.830645	0.0198075	LARP6	0.620491	0.000628912	NLRC5	1.2588	1.18216e-16
ATP11A	-0.829876	0.000143963	ZNF383	0.620496	0.00122923	PDP2	1.26189	1.46621e-15
SH3BGRL	-0.829803	3.07e-06	TYK2	0.621107	0.00337248	ATG2A	1.27287	8.39212e-10
CBFA2T3	-0.829207	0.019233	NRBP1	0.621108	0.000100365	AC084219.2	1.27343	0.0494387
CHRNB1	-0.828534	0.00379896	MED18	0.62112	0.00595627	ZNF596	1.27344	1.02341e-12
ANGPTL4	-0.827855	0.006317	ZKSCAN2	0.621647	0.0133287	F10	1.29741	3.11571e-05
SCGN	-0.826629	0.0147717	USP19	0.621957	4.79956e-05	ZNF829	1.30595	1.49846e-08
UCN3	-0.826004	0.0030372	GARS	0.621963	9.95837e-06	CDC6	1.31513	0.00505794
TIMP1	-0.823451	2.8e-07	LETM2	0.622012	0.0159064	TRIB3	1.31714	8.47071e-25
SORL1	-0.821389	0.0254501	ZNF35	0.622085	0.00814653	DUSP28	1.32329	4.40595e-18
PCDHB13	-0.819606	0.00621577	ZNF622	0.622303	0.000222502	ZNF555	1.32829	5.40482e-17
PLEKHB1	-0.818355	0.00244327	STRN	0.62241	0.00432392	HIST1H3E	1.33596	0.00131541
SLC39A4	-0.817563	0.0247223	NCR3LG1	0.623339	0.00347726	CFAP53	1.3437	5.65735e-05
GPR27	-0.816853	0.00307386	ZNRF3	0.623762	0.0231203	MTFR2	1.34494	0.0365039
EDN3	-0.815727	3.22e-06	ZNF844	0.625582	0.0487532	SPDYA	1.34617	0.000741779
GPD1L	-0.815448	0.000530238	DUSP8	0.627236	0.00206866	PYROXD2	1.34881	0.0104426
BEST3	-0.815224	0.0144421	USP18	0.627724	0.0028911	HLA.G	1.35451	8.99398e-07
LRRTM3	-0.814936	1.08e-05	SIRT7	0.627997	4.4453e-05	TMEM236	1.35485	0.000866972
ROGDI	-0.814784	0.00123427	MAD2L1BP	0.628326	7.85142e-05	GSDMB	1.35952	0.026757
JAKMIP1	-0.813427	0.00502375	AGAP6	0.628404	0.00689063	LRRC39	1.36148	0.00642755
LHFP	-0.811679	0.017507	ESRP1	0.628579	1.66237e-05	ZNF554	1.38211	1.30812e-10
IFT172	-0.807942	0.00183717	FAM193A	0.628599	0.00184701	CTC.432M15.3	1.38242	0.000108174
CNPY4	-0.80716	0.0128275	RBM15	0.628863	0.000744918	POU2F2	1.39915	0.044252
TMSB4X	-0.806378	5.84e-09	CTDSPL2	0.629087	4.50902e-05	USP6	1.40603	0.00296061
KIAA1324	-0.805944	1.3e-08	ATG4B	0.629639	1.10785e-05	SESN2	1.40993	2.61915e-29
PPY	-0.805588	2.63e-06	HEATR1	0.629794	6.62432e-06	GBP4	1.41444	0.0177305
HOPX	-0.805516	4.2e-05	RAPGEF2	0.630094	0.0129789	ACRC	1.42101	4.8085e-06
TSPAN1	-0.805116	1.36e-05	ARHGEF18	0.630291	0.000955092	DIRAS1	1.43045	9.6338e-07
PLCE1	-0.805041	0.0343058	FAM208B	0.630824	1.99134e-06	SH2D5	1.43054	0.0235209
IFNAR2	-0.804198	0.000171197	TSC1	0.631239	3.30337e-06	WDR62	1.43429	0.00043063
GPM6A	-0.804061	2.12e-06	SPATA2L	0.631731	0.00557176	TMEM217	1.43461	0.00240483
CFC1	-0.804025	7.27e-07	ZNF490	0.632116	0.0184973	ZNF296	1.43508	0.000235401
PFN2	-0.803499	2.02e-05	PRDM4	0.633753	6.17775e-05	ANKRD33	1.4362	0.0106404
BACE2	-0.802631	4.04e-05	KANSL2	0.634697	4.73026e-05	MX2	1.44252	0.000760403
RBPMS	-0.802066	0.00744151	GFOD2	0.63542	2.73578e-05	MYH3	1.4493	7.22055e-05
FOXA2	-0.799306	3.28e-07	LEMD3	0.635795	0.000825892	RFPL3S	1.45301	0.00234033
SCD5	-0.799222	8.84e-05	RND3	0.637549	0.0320198	CD200R1	1.45463	0.0298998
SMIM22	-0.797933	0.00280055	RPL38	0.638383	3.78644e-08	MKX	1.45702	0.0206318
IGSF8	-0.797612	4.84e-05	PPP1R12C	0.638945	0.0188778	ZPLD1	1.46251	0.0308754
TECR	-0.797606	8.46e-10	CBARP	0.63942	0.0396552	HEATR4	1.46294	0.0142626
FOS	-0.795836	5.82e-07	ZNF140	0.639429	1.97854e-05	WDR90	1.46435	2.83527e-08
HEPACAM2	-0.795831	0.000227115	WDR24	0.639466	0.00143675	ABTB2	1.47289	0.00476218
MAOA	-0.794566	0.00671187	MASTL	0.639533	0.00413371	ZNF57	1.47744	1.13646e-15
DNAJC22	-0.794047	0.000801268	AMDHD2	0.639636	3.51351e-05	QRICH2	1.47876	0.00786102
PCDHB10	-0.792483	0.0479818	RBM14	0.639728	5.56707e-06	AOC2	1.48554	0.00224345
ST8SIA4	-0.791457	0.00483133	ZNF473	0.640148	0.000866972	TMEM104	1.48956	1.37113e-11
NBPF3	-0.790949	0.00467988	ZNF347	0.640178	0.033545	RP11.468E2.2	1.48985	0.00748729
HHATL	-0.790929	0.00379896	ZNF789	0.640278	0.00929222	TECTA	1.49594	0.00428863
CP	-0.789467	0.00985009	RTTN	0.641012	0.00789954	MEP1B	1.49927	0.0247626
GJD2	-0.788458	0.015905	OSBPL11	0.641021	0.0131524	BAAT	1.50237	0.00145641
ENPP5	-0.7884	1.62e-06	CREB5	0.641491	0.000286778	CDR2L	1.50819	1.58942e-05
SORD	-0.787864	0.00122923	UTP14A	0.642974	0.01132	PPP1R15A	1.51495	2.50819e-29
DNAH5	-0.787243	0.000919091	YRDC	0.643462	4.10582e-06	SULT1A3	1.52161	8.15126e-05
NPTX2	-0.784049	2.07e-07	FNBP4	0.64355	2.47552e-06	SLC16A4	1.52401	0.0020287
CADM1	-0.783005	4.05e-10	PML	0.643835	0.000430901	ACTN2	1.54183	3.50472e-05
CES4A	-0.782987	0.000370557	TOM1	0.643858	5.69938e-05	ANKRD53	1.55412	0.00555048
BTD	-0.781613	0.000244451	FAM212B	0.644132	0.00459534	ZNF578	1.5634	0.0353915
RAB26	-0.779405	0.00100577	FNIP1	0.644319	5.30677e-05	LIME1	1.56385	0.00115461
SUMF2	-0.779187	0.000115465	POMZP3	0.644577	0.00200718	RAB37	1.56812	1.10692e-07
ABLIM2	-0.777417	0.0175433	ASB6	0.644982	5.04256e-05	CYP27B1	1.56886	0.00135265
TUBA1A	-0.7769	5.82e-07	LYSMD4	0.645178	0.0249846	NLRC4	1.58975	0.000662408
PLCXD3	-0.776563	1.06e-05	CCNT1	0.645303	0.000108119	GINS1	1.59928	0.0184999
PON2	-0.77468	1.1e-06	ZRANB2	0.646099	2.30339e-08	TPRN	1.60315	0.0155587
RAB3C	-0.774393	1.26e-07	C5orf51	0.64639	1.10785e-05	ALS2CR12	1.62522	0.00302971
DHRSX	-0.774239	0.000203042	ZFP41	0.646617	0.0229334	ATP8A2	1.62739	0.0325829
RGS11	-0.773712	0.0311061	EDA2R	0.646697	0.00327133	RP11.6L6.2	1.6289	0.0346006
PTPN18	-0.773261	0.000259485	USP53	0.64755	0.00424031	NECTIN4	1.62981	0.00905177
KCNMB2	-0.772655	0.00079119	RMND5A	0.64761	2.25317e-05	C1orf162	1.63032	3.16047e-07
TPI1	-0.772606	6.91e-15	GET4	0.64773	9.00297e-05	CFAP43	1.64321	4.09037e-12
SCN1B	-0.772394	0.00460393	BBC3	0.648361	0.0155211	MASP2	1.6435	0.00513544
SCG5	-0.771371	6.38e-07	ANKS3	0.648481	0.0235715	FOSL1	1.64583	8.19376e-13
LCN2	-0.770645	9.56e-05	USP42	0.648504	0.000628912	PILRA	1.64628	0.000321859
CYP1A1	-0.768905	0.0198657	PPP1R37	0.648803	0.0374964	GAS2L3	1.65241	0.000395918
GNAS	-0.768885	9.69e-07	NR4A2	0.649065	6.48954e-05	DDX43	1.65485	0.0101119
PPT2	-0.768807	0.0169678	SLC25A44	0.649378	1.7062e-05	NPIPB8	1.65768	0.0265739
COL15A1	-0.768693	0.0208792	FAM21C	0.650058	2.58454e-05	RASL10A	1.68131	0.0427351
HIST1H4C	-0.767962	2.5e-07	LRRC37B	0.650116	0.00228783	PIP5K1B	1.68495	0.0140554
HSDL2	-0.767683	0.00269833	NOL6	0.650162	0.000594833	NPIPB6	1.70073	0.00684545
MGST2	-0.767479	0.000459586	NIPBL	0.650273	1.42099e-05	ARHGAP27	1.70152	5.62104e-05
OCRL	-0.765839	0.00140685	INPP5B	0.650434	0.00521134	CEP85	1.70366	2.27362e-05
GCGR	-0.76443	0.00240453	QTRT2	0.650898	0.00079711	LAMB4	1.7051	0.0109585
TSPAN7	-0.763121	6.71e-07	CDK2AP2	0.651069	2.71355e-05	CCNA2	1.71511	9.56361e-05
SEMA4B	-0.763021	9.35e-09	TBC1D10B	0.651088	0.00145171	ABCC2	1.71794	0.00159212
TMPRSS6	-0.762723	0.00952698	ZNF562	0.65267	0.000300477	IPCEF1	1.71969	0.00519714
IGF2	-0.762661	0.000991011	ZNF43	0.652685	0.00294404	KCNJ14	1.72785	1.79138e-10
ADD3	-0.762359	4.66e-06	ATXN2L	0.652686	0.000216673	FERMT3	1.73244	0.0462106
MPP6	-0.762219	4.83e-07	ZNF606	0.652971	0.000197319	MURC	1.7387	1.87407e-05
PIGK	-0.761872	1.42e-05	YDJC	0.653149	0.00138232	TNFRSF10D	1.74325	0.046859
SIGIRR	-0.761719	0.0283368	ZFYVE26	0.654218	0.00428768	GPR35	1.76962	3.7478e-09
SULF2	-0.760435	0.000162763	LMNB2	0.654318	0.000481324	VWCE	1.77235	0.0243702
DSCAML1	-0.760073	0.0181054	ESF1	0.654973	0.000543994	KIF24	1.78474	0.0286667
SLC40A1	-0.759772	2.43e-06	IFIT1	0.655186	6.49272e-08	HIST1H2AK	1.79331	0.0458571
CTSC	-0.759671	0.00302736	LRIF1	0.659091	2.41957e-06	MEIOC	1.80484	0.0297268
MXRA7	-0.759645	7.74e-07	AP4E1	0.659277	0.00301711	SLC2A9	1.80546	0.00634214
CPQ	-0.759572	6.14e-05	PARP10	0.659638	7.37819e-05	SPTY2D1.AS1	1.82771	0.0189927
PCSK2	-0.759431	7.42e-07	PPP1R26	0.66004	0.033545	DCAF4L1	1.83734	9.94136e-11
PDIA5	-0.756521	0.0217153	ZNF335	0.660672	0.000144464	XXbac.BPG32J3.22	1.84173	0.0414478
INSM1	-0.756359	4.57e-07	RP11.2C24.9	0.660955	0.00241401	NFE2L3	1.84735	0.0185945
GLP1R	-0.755318	0.000123274	SEC24A	0.661645	6.35067e-05	PHF24	1.84882	0.00680381
NDRG3	-0.755242	0.000324276	NPIPB3	0.662191	0.00759323	ASPM	1.85306	0.000129017
GLT8D2	-0.754828	0.012369	APBA3	0.663107	0.000197282	KLF15	1.85657	0.000397149
CACNA1D	-0.754026	0.00108309	TMEM55B	0.66347	6.62432e-06	LEFTY1	1.86165	0.0215566
ABCA2	-0.753382	0.0113151	HMGXB3	0.663874	5.90032e-05	BTK	1.86723	0.0482743
KDELC2	-0.753342	0.000779709	TRA2B	0.663966	7.21506e-07	USH2A	1.89752	0.0290004
GRAMD1B	-0.752959	0.00365172	SPNS1	0.664965	1.0391e-05	TSNAX.DISC1	1.90165	0.0184642
FAM105A	-0.752539	7.86e-07	GINS3	0.665823	0.00101501	EVPL	1.91191	0.0100493
GATM	-0.752018	0.0253551	ATG2B	0.66608	2.57378e-05	CLEC4A	1.91289	0.0025878
FSTL4	-0.751419	0.0143064	ZNF416	0.667131	0.00751295	CD300A	1.92283	0.00563754
FCGRT	-0.751153	0.00204646	MED15	0.667769	3.68118e-05	GJB7	1.92414	0.000159511
ADAM22	-0.751138	0.0283413	PRKAA2	0.668531	7.65595e-05	FGFR4	1.94141	0.000795045
AP1M2	-0.749956	0.000215608	TCP11L2	0.669599	0.0020423	CCDC116	1.95424	0.0232875
DCDC2	-0.749854	0.000280981	PHRF1	0.671308	4.15444e-05	C2orf82	1.96498	0.00572882
TMEM256.PLSCR3	-0.749598	0.00384132	PYGB	0.672032	8.13582e-06	ARC	1.97187	4.12983e-09
C4orf3	-0.7484	4.67e-11	URB1	0.672352	0.00789954	RP11.152F13.10	1.99205	0.000514783
RASA4	-0.747223	0.000447909	PISD	0.673449	2.04208e-06	PLEKHO2	1.99847	0.0166835
DHRS2	-0.745842	8.78e-05	HBP1	0.674114	4.8085e-06	CHRNA10	2.00022	0.01132
SLC35D3	-0.745698	0.0402697	EPC1	0.67479	0.000126163	DNAH10	2.00952	0.0252047
BAALC	-0.745585	0.000459045	ZNF304	0.674967	0.000241839	CCL20	2.01186	0.02489
NPDC1	-0.744339	5.7e-05	WDR74	0.675708	9.79903e-05	SLC5A11	2.01195	0.0111232
NPY	-0.74425	0.000199794	ZNF583	0.677108	0.00278618	TTYH2	2.01471	6.87259e-13
MAPT	-0.744143	0.00488952	FEN1	0.67787	0.000658362	RP11.542C16.2	2.02056	0.0176716
BIVM	-0.742266	0.0106802	ZNF460	0.678239	0.000890122	ZNF556	2.02789	1.12267e-16
DHRS7	-0.741755	4.44e-07	SLC38A2	0.67909	4.96561e-05	GRK7	2.03925	0.00653871
IER3	-0.741608	6.4e-08	ZSCAN12	0.679171	0.000121151	EPHA8	2.06095	0.00556586
CPNE4	-0.741273	0.000294085	MCPH1	0.680529	2.6924e-05	GPR142	2.06401	7.52146e-32
CHGA	-0.740921	3.72e-07	TEX10	0.680815	1.86888e-05	PTAFR	2.07019	9.14059e-06
ST3GAL5	-0.740137	3.13e-05	ZNF26	0.680837	6.50215e-05	CENPA	2.07221	1.37253e-05
ERMP1	-0.739928	0.00103486	DDX58	0.681166	1.76658e-05	CLEC3A	2.07362	0.000517582
MAFB	-0.739478	1.65e-06	IER5	0.681493	0.000170647	ZNF77	2.1045	7.52146e-32
CYB5A	-0.739302	0.000659774	MDM2	0.681949	3.9376e-09	BHLHA15	2.10819	3.57703e-21
ADRA2A	-0.739291	0.000403252	PAQR3	0.68236	2.44466e-06	C1orf189	2.11109	0.0181054
GNG10	-0.738797	0.00016024	CLP1	0.682471	0.000625496	TPH2	2.13502	4.33003e-05
CD99L2	-0.738438	7.87e-06	CREBRF	0.682986	2.05048e-07	NPIPB9	2.14888	0.019306
NANOS1	-0.737381	0.038594	UPF2	0.683082	0.00058522	SLC22A1	2.16975	0.000272965
COL27A1	-0.736881	0.0466789	MKNK2	0.683346	0.000115801	FBN2	2.17171	1.79771e-13
AKR7A2	-0.736732	1.11e-05	NAF1	0.684174	0.0432958	OVGP1	2.19082	3.02556e-06
PEMT	-0.735302	8.4e-05	CPEB4	0.684403	6.33271e-07	EFCAB8	2.20612	0.00228221
ABHD14B	-0.733998	0.000420006	RRAGC	0.684613	0.000368072	AMPD1	2.21805	0.00386006
CFI	-0.732431	0.000979675	DDR2	0.684832	0.0192033	NOS3	2.21922	1.67617e-10
GLRX	-0.730959	0.00446229	LIN52	0.68805	0.000236366	AGXT	2.21944	0.00276911
PTGR1	-0.730562	8.21e-06	ZNF571	0.688667	0.000600463	SRRM5	2.25692	0.00575983
SIAE	-0.729866	0.0183652	NAT9	0.688856	4.38634e-05	SERPINC1	2.25699	0.0223775
WSCD2	-0.726154	0.000862654	ZSWIM3	0.689061	0.0233789	IFI44L	2.26246	7.05282e-05
EML2	-0.726073	0.00177436	ZBTB11	0.689569	2.70676e-06	MME	2.27342	0.0170513
FAM102B	-0.726007	0.022518	ADNP2	0.690052	0.00125249	CFP	2.29571	0.0111726
SNX24	-0.724625	0.0101663	CCDC59	0.690373	0.00107687	PKD1L1	2.30801	0.000438616
KIF3C	-0.724156	0.0113597	RUNDC3B	0.690622	0.00851222	BTBD17	2.31131	3.18277e-17
TMEM108	-0.724148	0.00218458	ZNF200	0.69069	0.00102054	PSTPIP2	2.31447	0.0183652
CRYBA2	-0.723591	0.000587267	WDR83	0.690819	0.00780538	ALOXE3	2.32898	9.68705e-06
MT1X	-0.723574	5.37e-06	FAM193B	0.691056	0.00494437	CETP	2.35053	1.70174e-10
MIF	-0.722821	1.95e-06	ADAM17	0.691118	0.000324276	HP	2.36131	0.00281879
SCARB1	-0.72162	0.00398604	MBD1	0.692579	4.3447e-07	CCDC17	2.37577	4.84781e-05
SLC37A4	-0.72118	1.63e-05	EFL1	0.693285	7.95314e-05	KIF19	2.37889	5.65735e-05
SYNC	-0.721094	0.0102026	FAM200A	0.693898	0.000770959	LSMEM1	2.38644	0.00312303
B3GALNT1	-0.720617	0.00102054	SLC39A3	0.694177	1.35137e-06	MYO1A	2.41769	0.0141296
IFNGR2	-0.720339	5.44e-06	RAE1	0.695474	0.000100365	DAND5	2.41887	0.0155468
SCP2	-0.719951	4.44e-07	ZNF92	0.695527	0.000848341	SLFNL1	2.44305	0.000760853
ORAI3	-0.719816	0.00352121	TRMT61A	0.695592	0.00153851	ASPRV1	2.46024	0.0295808
MAN1C1	-0.719048	0.000395918	DDX39A	0.695783	3.31683e-05	CDC45	2.4679	0.00655887
ATP2A3	-0.718734	0.000530804	CLASRP	0.695792	0.0069198	PHKG1	2.47569	2.57559e-08
PCCB	-0.718402	6.49e-05	CCNL1	0.697602	2.34958e-08	RADIL	2.5255	0.000852082
VCAN	-0.718172	0.000312537	ENTPD7	0.69793	0.00647981	SLC25A18	2.52908	0.0105791
GSTA4	-0.717665	0.00221662	CCDC137	0.698079	0.00037518	BTLA	2.54983	0.00482029
ACLY	-0.717552	1.03e-05	SELO	0.698847	0.00141124	GPC2	2.61098	0.0221868
HSD17B11	-0.717485	0.00174741	ARMCX1	0.700145	9.79196e-07	SLC17A8	2.61574	0.0349199
NIT2	-0.716994	3.5e-05	ZNF8	0.700601	0.0201164	CFAP77	2.65544	0.000158258
CAPN13	-0.716086	0.000610369	MGA	0.700778	4.35308e-05	PRX	2.65625	0.000142719
STXBP6	-0.715903	0.0163229	ZNF436	0.70095	0.000199974	RP4.559A3.7	2.73158	0.00385549
RTN4RL1	-0.715717	0.0214967	CBWD7	0.702937	0.00152824	ABCB11	2.73825	0.0273475
TMTC4	-0.714942	0.0205539	ZNF551	0.702979	0.0017927	CASS4	2.74263	3.65725e-05
RPH3AL	-0.714513	0.000273039	GADD45A	0.703376	4.54702e-06	FAM83D	2.75196	0.000301112
STAT4	-0.714452	0.00786102	TBC1D22B	0.703584	0.000592463	FBXW10	2.81463	0.022554
PGAP3	-0.713778	0.00756426	PDRG1	0.703604	0.000760853	DNAJB13	2.82278	0.0258779
SYNPO	-0.712774	0.0155211	ZNF256	0.703644	0.000589539	FNDC7	2.82674	0.0214967
CHST9	-0.711945	0.000904259	GEM	0.704294	1.2024e-08	TMEM52	2.86266	0.0154395
GAREM1	-0.711221	4.08e-05	RELL2	0.704388	0.00133045	RP11.309L24.4	2.86538	0.0277132
ZBTB14	-0.711116	0.038646	NEU3	0.70644	0.0406319	SOST	2.87122	0.00911948
XKR4	-0.71095	0.0108578	ZBTB5	0.708698	0.0131524	RP11.295P9.13	2.88995	0.00141987
RNF128	-0.709695	3.05e-08	CCDC84	0.70914	0.00135265	DNAH17	2.89521	6.70587e-05
LRP1	-0.70947	0.0359047	ZNF669	0.710056	0.00495835	SELPLG	2.95587	0.0131399
ITGA1	-0.70923	9.02e-07	CYLD	0.710907	1.58794e-08	RP11.96O20.4	2.97579	0.0198128
OLFM2	-0.709185	0.0150878	TJAP1	0.711243	0.0219666	KCNH4	3.05861	0.00375601
PRDX4	-0.708742	5.79e-06	INO80	0.712047	0.00053103	CPED1	3.20753	0.000386234
CDK2AP1	-0.708092	2.17e-06	RP5.862P8.2	0.714187	8.89631e-05	DNAI2	3.2866	2.90465e-06
GOLM1	-0.707639	1.19e-07	SERTAD1	0.71438	0.000591592	GRIN2C	3.34324	3.44213e-10
SLC16A12	-0.707478	0.00292046	ZNF142	0.716126	0.00124908	TG	3.37014	1.55443e-05
SLC29A1	-0.707386	6.46e-06	HELQ	0.716534	1.42003e-05	FAM53A	3.45218	9.00639e-05
CRADD	-0.707164	0.000380805	TYW1B	0.717263	0.00978591	RP11.15H20.8	3.47705	0.00110613
B3GLCT	-0.707102	0.0195757	PLAGL2	0.717927	1.14746e-05	C10orf99	3.48853	1.88124e-08
NEUROD1	-0.706618	6.64e-07	OSER1	0.719773	1.42003e-05	NUP210L	3.76493	3.9376e-09
PDGFA	-0.705709	0.034859	ZNF629	0.720348	0.00478572	PYGM	3.95678	0.000568494
KCNA5	-0.705538	0.0262607	ZNF574	0.721036	0.00148788	ESPL1	4.27254	8.01564e-07
SYT7	-0.705466	2.71e-05	SCRIB	0.722197	0.00406136	WDR97	4.56138	0.000735499
FFAR1	-0.70516	0.00336848	TGIF2	0.723312	0.0474554	JAML	4.94225	0.000458162
IMPDH1	-0.704518	0.00121722	DCP1A	0.723815	1.30838e-09	CHRNA6	5.37881	1.15926e-06
PARVA	-0.703429	0.000119918	VPS37B	0.724068	3.38928e-05	TRIM39.RPP21	5.90054	6.42017e-05

## Sheet: TableS4_RNAseq_AlphaDEGs
Table S4: Alpha cell RNA-seq Differentially Expressed Genes (Padj<0.05, FC>1.5 or <-1.5)
Gene	log2FC	Padj	Gene	log2FC	Padj	Gene	log2FC	Padj
FGA	-3.07255	6.6609e-06	HILPDA	-0.802647	0.049746	CWC25	0.591703	0.000468359
SLC17A1	-2.94367	4.44691e-06	CXCL5	-0.801164	0.0274483	SPATA5L1	0.594044	0.00237709
HNF1A	-2.87365	4.38712e-14	SLC7A8	-0.800809	6.93603e-07	ODF2	0.594201	3.90936e-05
C14orf105	-2.61605	5.78208e-09	KCNIP1	-0.800265	5.11979e-05	TAF1D	0.59476	0.000256301
FGB	-2.56766	4.05767e-10	RGS7BP	-0.798752	0.0423404	RRNAD1	0.595119	0.00799854
BCO1	-2.45295	0.000136156	PCSK2	-0.796037	6.30424e-07	ZMYM5	0.595793	2.74041e-05
FXYD2	-2.44468	4.42005e-29	TNFRSF11B	-0.793616	0.00683144	SFSWAP	0.596641	0.00022714
SERPINA6	-2.32949	5.13517e-25	ADCY1	-0.792327	0.0135281	ZNF211	0.597178	0.000121922
SERPINA10	-2.32001	1.4158e-11	GPR119	-0.790918	5.27401e-07	CFAP43	0.598097	0.00477999
ADAMTS4	-2.17728	0.0117416	FAM153C	-0.789548	0.0429413	NFKBIB	0.598411	0.00257885
MUC3A	-2.11237	5.05585e-07	MEST	-0.787302	1.28438e-08	NIPBL	0.598803	3.40965e-05
CFH	-2.08775	0.00683521	PTPRN2	-0.785956	3.48133e-06	ZNF461	0.599149	0.00801718
PAPSS2	-2.03383	4.62973e-97	SLC37A4	-0.78567	1.67266e-07	C19orf25	0.599655	0.00557971
HABP2	-1.9841	7.78908e-11	ARHGEF10L	-0.784052	0.000156668	GTF2H1	0.602155	3.14975e-07
TM4SF4	-1.97568	1.18876e-44	PTK7	-0.782163	0.00898034	ARID4B	0.603083	3.14702e-07
FGG	-1.96978	6.99497e-05	SLC38A4	-0.780407	8.72691e-08	ZNF140	0.604291	4.50564e-07
UGT2B15	-1.81238	0.00712908	GNG2	-0.780248	4.09679e-12	ANKRD10	0.604329	2.65787e-07
G6PC2	-1.80084	5.17278e-34	TMEM45B	-0.780111	1.15553e-11	RSAD2	0.604788	2.2423e-09
CD109	-1.78243	5.01105e-17	GDA	-0.777624	2.0953e-05	RBBP6	0.605105	3.09972e-08
SPINK1	-1.77628	3.40418e-06	CRIP1	-0.776718	0.0195951	THEMIS2	0.605133	0.0323329
COL5A1	-1.72308	1.5025e-06	OSBPL1A	-0.776211	0.00569506	DBF4	0.605255	0.00350973
COL3A1	-1.7057	7.33204e-20	PARM1	-0.775491	1.60289e-09	ZNF317	0.605519	0.000541116
HK2	-1.70232	0.00794924	PDE5A	-0.774217	0.00396319	FNIP1	0.605629	0.000120524
BANK1	-1.60255	0.0229371	MAN1C1	-0.772496	9.88288e-05	AEN	0.605946	1.04223e-05
LDLRAD1	-1.59211	0.0024417	ATP8A1	-0.772008	0.000122663	SWT1	0.606065	0.0340758
F13A1	-1.58597	0.0283928	EYS	-0.770577	0.015252	MAFG	0.606392	1.27865e-06
MYO18B	-1.57878	0.0165426	SYNGR1	-0.768361	0.00581152	CEP95	0.60796	0.00944513
SLC29A4	-1.56017	1.25885e-18	SYNGR4	-0.7677	0.00470435	PAQR3	0.611818	0.00496912
KIF12	-1.54199	1.2857e-09	ASB13	-0.76747	0.00614618	USP36	0.612075	3.48721e-06
TMEM37	-1.51045	6.05995e-05	SORL1	-0.766155	0.00109562	HLA.F	0.613732	0.000242081
CDH12	-1.50742	0.00275516	PDE9A	-0.766068	0.0227987	THOP1	0.616311	1.15023e-06
PCDHGB3	-1.48924	0.0461631	LINC01314	-0.765914	0.0175794	SHMT2	0.617114	0.00576431
SLC26A4	-1.48112	1.19527e-05	SERPINA1	-0.765411	1.02981e-15	CLK4	0.620887	3.05138e-05
VNN1	-1.48028	1.08002e-07	HIGD1A	-0.764733	8.33576e-13	FZD6	0.621257	0.00630565
COL16A1	-1.46608	0.0016364	PCDHB12	-0.7644	0.0423486	TRMT10C	0.622354	0.000162476
VNN2	-1.46272	2.55187e-06	TRNP1	-0.7632	1.24429e-05	ZNF669	0.622892	0.0053551
EFNB3	-1.43851	0.036307	IL18R1	-0.762223	0.0497328	WDR43	0.623725	0.000106501
CEMIP	-1.42499	3.94594e-07	CTSB	-0.758541	1.99124e-14	TMEM69	0.623997	0.000787993
CELSR2	-1.41088	0.00282511	CHD3	-0.757051	0.000225436	CHAC1	0.624321	0.00630565
COL15A1	-1.39461	3.14702e-07	ATCAY	-0.755297	0.0406696	TACSTD2	0.625356	0.0111527
RNASE4	-1.39085	7.45893e-08	MMRN1	-0.755203	0.000169752	ZNF35	0.625506	0.00126754
GCNT3	-1.37911	7.0135e-17	TSPAN7	-0.751962	1.13261e-11	KLHL24	0.626397	9.71699e-08
TMEM86B	-1.37527	0.00298394	SPAG4	-0.75188	0.0141028	CEBPG	0.627138	3.06437e-07
ATP2C2	-1.37144	0.0018298	PDE3B	-0.751866	3.40965e-05	CCNT1	0.627544	4.75168e-05
A1CF	-1.36472	1.19306e-28	PLAU	-0.750738	0.000122663	GRHL1	0.631042	4.99207e-06
SIGLEC15	-1.35263	0.0146401	IFNAR2	-0.750569	0.000272031	FAM200A	0.634656	0.00065221
KIRREL	-1.34489	0.0355235	AMOT	-0.748001	0.00521256	RNF38	0.635072	3.32804e-05
ANXA10	-1.34275	0.00944513	PLCG2	-0.745622	0.0233707	PIM3	0.637332	1.7281e-06
GDPD1	-1.33741	0.0427542	RAB26	-0.74524	1.60622e-05	MCM2	0.638476	0.0230031
GPX2	-1.33545	5.75127e-10	SPC25	-0.745203	0.000656029	NEURL3	0.638985	0.00152444
SMIM24	-1.33162	3.2849e-14	NELFB	-0.744642	0.00341147	KIF18A	0.641662	0.0372139
PDZK1	-1.3252	1.71094e-06	GPNMB	-0.741366	0.0494807	LYAR	0.642969	0.0240212
FGL1	-1.32185	0.00107778	TBC1D8B	-0.740718	0.0230031	FBXW9	0.643003	0.0292044
PPP1R1A	-1.31131	1.31098e-37	CAND2	-0.740112	0.0130773	NXT1	0.643168	7.74893e-06
AC009014.3	-1.31017	3.08417e-06	OBSL1	-0.740063	0.000174797	CLCN6	0.645401	0.00560347
SLC14A1	-1.30033	0.038733	LIMD1	-0.739961	0.00581152	IRF1	0.646591	1.55584e-09
OLFM4	-1.29607	2.51536e-10	CBX7	-0.739161	0.0051959	HDX	0.646683	0.00247155
COL1A1	-1.29331	0.0107385	SRC	-0.73847	0.016083	UBXN10	0.647234	0.0417698
TSHZ3	-1.28872	0.00064467	CRYZ	-0.73757	4.10265e-09	ZNF200	0.649135	0.00672948
HS3ST1	-1.28576	0.00273927	RNASET2	-0.737184	0.00966599	FTCD	0.649221	0.037472
LUM	-1.28534	5.77552e-05	INS	-0.736743	3.58103e-05	CTU1	0.649669	0.0031954
EHD2	-1.28496	0.0101561	TRO	-0.736184	0.0127355	ZNF292	0.650524	6.18499e-10
SLC5A1	-1.2646	1.74191e-12	CALY	-0.736013	0.000172418	HIST4H4	0.650631	0.0196172
THBS2	-1.26435	4.77065e-05	DSCAML1	-0.735283	0.027825	DYRK1A	0.653626	8.84238e-05
BRS3	-1.26214	0.00064467	SMOC1	-0.734924	9.43559e-05	POMZP3	0.655942	0.0175547
MGAM2	-1.24786	0.00408124	RAB3D	-0.73486	0.0277557	MTG2	0.65758	0.00347408
PCDHGB1	-1.24603	0.0429857	TUBA1A	-0.734682	1.98405e-12	ETV7	0.65858	0.0179135
COL1A2	-1.24494	0.00945249	UNC5CL	-0.734533	0.000769464	CDYL	0.659004	4.81191e-05
IGSF1	-1.2332	0.0495044	IGSF8	-0.734122	0.00794924	LAMP3	0.659625	0.0290356
DOK6	-1.23294	0.0180346	KMO	-0.733142	0.00845134	ORAOV1	0.660483	0.0048554
ACE	-1.23179	0.0145667	DNPH1	-0.732866	0.00368791	ZNF460	0.661004	0.00786408
NBEAL2	-1.23142	2.16902e-06	SLC44A3	-0.732006	0.000867444	SCML1	0.661734	0.00174946
CD68	-1.22888	1.91023e-11	MYH10	-0.731845	1.74375e-10	LACTB	0.662454	0.00491031
ARRB1	-1.22735	4.73933e-07	SMPD3	-0.729511	0.0143498	ZNF256	0.662514	0.00787058
CASR	-1.22454	0.0340758	TARS2	-0.729327	0.000427841	HYLS1	0.662547	0.00102044
ACKR2	-1.22287	0.0167296	C2CD4A	-0.725809	2.6588e-10	POLG2	0.665178	0.000984078
SCTR	-1.22238	0.0165924	SCG2	-0.723499	3.36691e-15	VRK1	0.665778	0.00728655
TMEM17	-1.20827	3.56823e-07	TMEM236	-0.719933	1.74903e-07	HSPBAP1	0.670061	0.00782056
KDELR3	-1.203	2.30976e-05	ISL1	-0.719073	1.06613e-11	KIF19	0.67315	0.00117951
ANGPTL2	-1.19997	0.0361439	EDIL3	-0.718013	7.28642e-06	AP5Z1	0.677268	4.81191e-05
TMED6	-1.19895	8.32756e-06	TSPAN33	-0.717111	0.00174946	HES4	0.677905	0.0138943
BAIAP2L2	-1.18824	0.000326812	SNPH	-0.712746	7.30587e-06	HELZ2	0.681736	0.0302018
ADGRG5	-1.18718	0.000234436	BTD	-0.711318	3.80021e-05	NAT9	0.685307	0.000992964
SERPINE2	-1.18586	3.68944e-27	NPC1L1	-0.708913	3.48721e-06	RP11.212D19.4	0.685984	0.0489268
GC	-1.185	2.05955e-37	ITGB8	-0.706332	1.19274e-05	ZNF79	0.6872	0.000364894
CYP4F3	-1.17607	0.00207018	TMC4	-0.706259	0.000264978	CARD8	0.688237	0.0288634
HGD	-1.17491	6.77232e-11	FSTL1	-0.706231	0.000214605	GAS2L3	0.68943	0.0101541
FN1	-1.17107	0.0136911	DNM1	-0.704885	0.00066012	AGPAT5	0.690043	5.13823e-08
ABCC4	-1.1695	1.54863e-10	PCCB	-0.704836	3.63537e-05	TTF1	0.691473	0.0024914
MAPK4	-1.16377	8.38712e-05	ADAMTS2	-0.702677	0.00563294	MED26	0.69229	0.00642334
TMEM27	-1.15837	7.30587e-06	PLXNC1	-0.700367	0.0108806	TBC1D22B	0.69402	4.16968e-05
CGN	-1.15726	2.26688e-05	MYOM1	-0.700197	0.0451965	CRAMP1	0.704694	0.00967926
CP	-1.14824	3.30911e-12	GYG2	-0.696556	0.0152458	OSER1	0.705688	1.36193e-06
PRLHR	-1.14721	0.014776	NEURL1	-0.691534	0.000101922	CFAP69	0.70911	0.0338918
CDHR2	-1.14149	0.000934144	COL27A1	-0.690969	0.00514942	KRT7	0.709665	0.00513634
DKK3	-1.13791	0.000672607	LDHB	-0.690724	0.000225436	FBXO5	0.712857	0.00846917
MBOAT4	-1.13458	1.82259e-16	PPIP5K1	-0.689559	0.0323329	CRYAB	0.717621	0.00175975
ZG16B	-1.12262	0.0496494	MOB1B	-0.688256	1.7281e-06	DDIT3	0.720187	3.19887e-06
FBXO16	-1.12257	0.00178111	SCARB1	-0.686884	0.00868036	PISD	0.720259	1.31228e-09
C8B	-1.10726	0.00280098	SOCS1	-0.686554	3.14702e-07	NR4A2	0.721918	2.74041e-05
C2orf72	-1.10602	0.0122438	PCDHB15	-0.686433	0.0207296	CCDC168	0.722451	0.0280284
KLB	-1.10208	1.4705e-05	AGFG2	-0.682667	0.00175975	MBIP	0.723711	3.16416e-06
SPTSSB	-1.09891	3.2562e-13	SERTM1	-0.681292	0.000903168	SNX16	0.724456	0.000174797
ARSE	-1.09734	0.00318998	SEL1L3	-0.681179	3.40418e-06	GULP1	0.726243	0.00102658
IGFBP5	-1.09379	0.000272563	CCDC159	-0.680297	0.0386949	ACRC	0.726938	0.00566421
ENG	-1.0925	0.00470888	BCL9	-0.677826	0.00267896	ZCCHC14	0.727382	1.11568e-06
CARD11	-1.08539	0.000272031	IFT140	-0.674461	0.0287053	ZNF222	0.731393	0.00693777
BAALC	-1.08235	0.00656629	PLPPR1	-0.674327	0.00308011	ZNF155	0.73596	0.00109562
CACNG4	-1.07719	0.00439873	TMEM132D	-0.673912	0.0116164	PPP1R15A	0.740419	7.00933e-11
SULF1	-1.07521	0.00368858	SIPA1L3	-0.673336	0.00226638	ZNF416	0.743494	0.000853394
KIAA2022	-1.07494	0.0450518	FKBP14	-0.671976	0.0424597	FICD	0.744393	0.000135934
NCKAP5	-1.07237	0.00898034	MAFB	-0.669523	6.37022e-06	GZF1	0.748539	9.93087e-06
DEPTOR	-1.07003	6.0377e-10	MLIP	-0.669294	0.00351228	SP110	0.751272	0.0136798
C1QTNF3	-1.06979	5.8484e-05	RASA4	-0.667262	0.00747344	HBP1	0.756519	3.73883e-11
FGF18	-1.06791	0.0384814	FGD6	-0.667252	0.00384957	PTGS2	0.761076	0.00850296
MAOB	-1.06581	5.30222e-10	SPAG16	-0.667041	0.00028414	OASL	0.762902	8.33576e-13
CATSPER2	-1.06491	0.0271808	COA3	-0.666349	3.12318e-05	SAMD9	0.764572	0.00141143
UNC5B	-1.06316	0.00744789	RNPEPL1	-0.665803	0.00297021	IRF7	0.769578	5.00323e-07
ALDH1A1	-1.05213	3.73757e-24	SUMF2	-0.66188	1.24429e-05	BHLHE41	0.771564	0.0452312
CA10	-1.05145	0.00431874	EXTL3	-0.661712	0.00643896	GEM	0.776244	2.51027e-06
CLDN18	-1.04315	0.0437938	PROS1	-0.661288	0.01781	LY6E	0.78026	0.0191501
EDN3	-1.0381	1.90992e-08	LAPTM4B	-0.660127	1.04559e-10	TCP11L2	0.780317	0.000810996
CYGB	-1.0356	0.0333883	C3	-0.65988	0.0436261	C16orf91	0.782164	8.78948e-07
AGT	-1.03369	6.34357e-15	CECR1	-0.659444	0.0226431	BRCA2	0.783831	0.0149633
HEPACAM2	-1.03242	5.15942e-20	ST3GAL1	-0.65921	0.000110989	HLA.G	0.784544	0.0085096
CD302	-1.02575	0.00396024	TESC	-0.659025	0.00148437	HIST1H4E	0.786837	0.0006192
CHGB	-1.02407	8.42241e-16	SH3BGRL	-0.658869	0.000399995	ZNF225	0.802112	0.0324281
KCNK16	-1.01321	6.01314e-06	KCNJ11	-0.658595	0.0155286	ZFP91.CNTF	0.803847	0.0100482
PLD1	-1.00814	0.00630209	LRRTM2	-0.658075	0.00368319	SOX9	0.805166	0.0106903
KIAA1324	-1.00453	1.61533e-14	RPH3AL	-0.657834	0.0001348	KIF20B	0.811331	1.99304e-05
PRKCQ	-1.00415	0.0380494	COL6A1	-0.657653	0.0034675	TCEAL5	0.812818	0.0228822
SCGB2A1	-1.00193	3.68735e-07	RIN2	-0.657436	0.00135795	GPRC5A	0.818642	0.0132333
RAB15	-1.00068	4.44522e-06	ACLY	-0.655362	2.04987e-06	TBX19	0.821323	0.026085
PBLD	-0.995041	0.00645325	CFI	-0.653983	0.000791016	ZNF165	0.827604	1.23034e-06
ACPP	-0.99432	0.00242534	BTBD11	-0.653445	0.00174946	ANKHD1.EIF4EBP3	0.833097	0.00277507
MS4A8	-0.99264	6.73391e-05	DOCK4	-0.6526	0.0124824	APOBEC3B	0.835632	0.00662222
CYP3A5	-0.990228	3.53062e-08	KCNJ3	-0.650643	0.00630209	SPHK1	0.837232	5.41147e-08
ABCC8	-0.988707	1.76545e-12	CACNA1A	-0.649713	0.0122438	ZNF829	0.837849	0.000405086
VSTM2A	-0.978781	0.00391846	SNX10	-0.649392	0.00477999	AGAP6	0.838611	0.000169752
HTRA3	-0.975696	0.0346192	NAAA	-0.649251	0.0115797	PLPP2	0.839462	0.0162708
KCTD12	-0.973014	4.71276e-15	IMPA2	-0.647501	0.000594828	SPDYA	0.840223	0.0362631
FFAR2	-0.972113	2.91457e-05	BAIAP3	-0.64747	0.0300699	PNPT1	0.84108	1.28063e-06
BCAM	-0.970749	0.0120545	CRYBA2	-0.647343	1.86296e-09	NR1D1	0.844621	2.40817e-06
GRM4	-0.967719	2.76807e-05	CELF3	-0.646411	0.00759038	TREX1	0.8451	0.000967361
PNMA2	-0.947904	6.38955e-09	SPTB	-0.645782	0.0237494	DHX58	0.845349	0.000284846
EGFL7	-0.946678	7.49902e-06	JARID2	-0.645531	0.0326132	ZBED6	0.846037	0.00401633
AQP3	-0.946659	1.0885e-06	AGPAT2	-0.644375	0.000282595	SGTA	0.848393	9.35321e-17
SLC40A1	-0.94576	2.57484e-18	TCN2	-0.644368	0.0398101	ISG15	0.853366	1.63982e-06
OMA1	-0.944278	0.00125649	CD44	-0.644097	3.00793e-05	PRSS8	0.854173	0.0141028
GAS2	-0.943653	3.9576e-06	HIP1R	-0.64296	0.000360226	TRIM25	0.858456	1.37821e-06
PLOD2	-0.940494	8.41555e-13	HYPK	-0.641123	0.011923	ZBTB2	0.861033	4.26928e-13
DPP4	-0.937344	1.02981e-15	PTPRT	-0.639618	0.010351	TRIB3	0.861601	3.60668e-10
CDHR5	-0.935157	0.0436261	CES4A	-0.639266	0.00966599	NLRC5	0.865555	5.00323e-07
GRASP	-0.934726	8.84238e-05	MAGED4	-0.639265	0.0135984	APOL1	0.868045	0.00202722
AOX1	-0.934714	1.67049e-05	LRP3	-0.638456	0.0434704	ISG20	0.868583	3.68735e-07
SLC30A8	-0.933617	2.08606e-11	MTUS2	-0.637805	0.00598399	ZBTB49	0.880489	4.47159e-05
ABCG2	-0.928009	0.000347428	C12orf75	-0.635018	4.90647e-08	ZNF596	0.886635	5.35022e-05
SLC4A8	-0.926155	0.00233246	SDK1	-0.634866	0.0283035	HERC5	0.900442	2.6588e-10
SGK2	-0.922373	0.000760333	SMPDL3B	-0.634125	0.00685101	HMMR	0.901317	0.0156113
CACNA2D3	-0.921174	0.00646489	FADS2	-0.63175	0.000541116	DPH2	0.902041	5.75127e-10
PTPRZ1	-0.919219	0.00930911	GAL3ST1	-0.63157	0.0125601	MAFK	0.904154	0.00961711
FAM69B	-0.919161	3.45839e-05	SMIM22	-0.630316	0.00762327	DIRAS1	0.907269	0.0317891
COL9A2	-0.918331	0.000134505	ABHD14A	-0.629807	0.0041678	FOSL1	0.907525	1.56939e-06
HS6ST2	-0.9146	3.48552e-05	PON2	-0.628827	0.00065387	HAUS8	0.92389	0.0100575
DUOXA2	-0.914003	8.11508e-05	ZFP36L1	-0.627073	0.00391846	PHKG1	0.927955	0.0397375
HTRA1	-0.9125	0.000227083	DOCK1	-0.62685	0.0187663	LYG1	0.928175	0.0302018
COL6A3	-0.911165	0.0040488	VSTM2L	-0.623058	0.0166258	GINS3	0.93097	0.000242567
LOXL4	-0.908722	1.39353e-09	SH3PXD2A	-0.622426	0.00828408	AURKC	0.936323	0.0148166
ASPH	-0.903289	2.98264e-19	SEZ6L	-0.622177	0.00109407	HRK	0.953818	0.00262107
PNPLA7	-0.902508	0.0198127	EXPH5	-0.621303	0.00524749	RFPL3S	0.957305	0.0373561
EPHX2	-0.90195	5.02481e-06	PEMT	-0.62128	2.33273e-08	DDX58	0.979195	2.85497e-07
BACE1	-0.901391	9.94693e-09	DNASE1L1	-0.620704	0.0361439	MICALL2	0.997034	0.00630565
CXCL1	-0.900935	5.522e-09	DGKZ	-0.620391	0.000682052	ZNF813	0.998764	0.023724
RAPGEF4	-0.89659	1.98753e-05	MAGED1	-0.61995	4.68876e-09	ARC	0.998827	0.00950146
PLCE1	-0.894414	2.22622e-06	IDH3G	-0.619369	3.40208e-05	CYR61	0.999793	0.00749099
MAP3K15	-0.892604	0.00139464	SLC25A22	-0.618941	0.00405373	GADD45B	1.00946	6.24544e-10
HNF4A	-0.891268	0.00537159	PRDX4	-0.618921	2.87741e-07	CH507.9B2.9	1.0128	0.0368759
C1QTNF6	-0.890796	0.0361439	CACNA1H	-0.618032	0.0410347	ALS2CR12	1.02914	0.0184923
DUOX2	-0.890587	0.000305998	KCNK17	-0.6175	0.00289041	GBP4	1.03578	0.00906617
SPON2	-0.890338	0.0130773	UGT8	-0.617042	1.06793e-05	IFIT2	1.03743	1.55034e-25
VIL1	-0.888129	0.000185212	NPNT	-0.616807	0.00130009	RRAD	1.04498	1.19015e-08
NNMT	-0.887399	1.34424e-05	OCRL	-0.615194	0.00341824	HSH2D	1.06783	0.00135413
TGFBI	-0.884344	0.000177122	NDRG3	-0.61467	0.00233246	BHLHA15	1.07736	0.00135795
ADAMTSL2	-0.88362	0.000563476	COL6A2	-0.614284	0.0195432	BTBD17	1.09631	0.0128397
MOB3B	-0.883409	0.0287573	FAP	-0.614123	0.000121922	RP11.159D12.5	1.1063	7.46563e-06
FBLN7	-0.882681	0.0335851	D2HGDH	-0.61101	0.046583	ZNF57	1.11636	6.57772e-16
SCGN	-0.881155	5.97329e-20	RBM47	-0.610238	5.29592e-07	KBTBD8	1.11736	0.000590608
APOH	-0.879358	3.02653e-06	RP11.977G19.10	-0.609523	0.00851418	OAS3	1.11904	2.72568e-16
LAMB1	-0.87686	3.88578e-07	GRB14	-0.609447	0.0348367	C17orf53	1.12177	0.028148
SLC12A8	-0.876382	0.000479957	NFASC	-0.608366	0.00287642	IFI44	1.12441	0.00316443
CDKN1C	-0.872427	0.010024	ALDH5A1	-0.607926	0.0223772	MX1	1.12484	6.34357e-15
RNASEL	-0.868613	0.0197846	CPLX2	-0.60777	0.0144589	DCAF4L1	1.13185	0.00855449
HPX	-0.867152	0.0287573	ATP2A3	-0.607484	0.0321888	IFIT1	1.13686	5.75127e-10
NSG1	-0.867085	0.0491173	RAB3B	-0.606916	6.45081e-08	GABRR2	1.14217	0.0234462
CACNA2D2	-0.860619	0.0029768	APCDD1L	-0.606266	0.0221923	OAS1	1.16398	1.45792e-08
UCN3	-0.859402	0.00141145	KCNMA1	-0.605845	3.43776e-06	ZNF547	1.16682	0.0044536
ANG	-0.858538	0.0463852	PFN2	-0.605597	8.7668e-05	IFIT3	1.17376	2.00094e-12
ANKRD29	-0.852334	0.0287924	NDRG1	-0.605212	0.00021356	C1orf162	1.18137	0.000249742
LMF1	-0.851078	0.000341254	GSR	-0.604745	7.1137e-06	GINS1	1.18975	0.047131
MAGEE1	-0.850754	0.0462483	EMB	-0.603583	0.00153753	CLDN1	1.1907	0.00239671
RFX6	-0.849008	3.09583e-17	PCMTD2	-0.603344	0.00125456	GNAL	1.20156	2.93815e-05
ABHD15	-0.842581	5.05585e-07	C14orf37	-0.602878	0.0326132	ZNF554	1.20363	1.51736e-09
ITGA1	-0.842042	4.05767e-10	CHGA	-0.602521	5.46833e-09	NPFFR2	1.21759	0.0176391
DHCR24	-0.841001	5.14641e-06	PHLDB2	-0.602452	2.30695e-06	CEP85	1.23257	2.25331e-19
PCP4	-0.837434	5.90265e-06	IFT122	-0.601657	0.000479382	CDC6	1.25542	0.00064467
SRD5A3	-0.837054	4.15496e-05	GAA	-0.600148	0.00234359	GBP1	1.26532	3.73883e-11
SLC16A12	-0.835241	0.000165464	SNX24	-0.597308	0.0394306	ZNF555	1.32446	7.0135e-17
FXYD3	-0.830722	3.24436e-09	CD99	-0.597135	2.05558e-09	PILRA	1.34641	0.0134482
WDR54	-0.828621	0.000272031	EHF	-0.596981	1.0582e-05	TGFB2	1.37179	0.0234719
USH1C	-0.824253	1.52941e-07	B4GALNT3	-0.59643	0.0453041	ZNF77	1.41774	4.3478e-12
CLSTN2	-0.821728	0.0425134	DDAH1	-0.595052	0.0214449	KCNJ14	1.44858	0.00121449
CACNA1D	-0.818572	0.000620025	SCG5	-0.592699	4.4292e-10	MX2	1.53773	3.39902e-07
DNAH5	-0.818497	0.00174643	MANEA	-0.592553	9.91566e-06	SYNPO2	1.54353	0.0252889
PLXNB1	-0.813936	4.60291e-07	SORBS2	-0.592395	1.61404e-05	TTYH2	1.57027	1.24429e-05
SEMA5A	-0.811695	0.00231591	RGS4	-0.592109	8.54687e-10	RAB37	1.58977	5.15559e-05
IGFBP4	-0.811353	0.00499339	ETV1	-0.590352	1.74278e-05	SAMD9L	1.60159	0.024807
ABCA3	-0.810901	0.00153749	VWA7	-0.590049	0.000249742	AMPD1	1.63761	0.0133577
MAOA	-0.810736	2.50019e-07	MMP16	-0.58947	1.68684e-05	BTLA	1.84552	0.00066012
NUPR2	-0.809952	0.0257261	GCNT1	-0.589008	2.68002e-06	TRPM2	2.03911	0.0100525
QPCT	-0.808827	1.269e-18	GTF2H5	-0.588046	0.0175518	ZNF556	2.07373	2.74595e-16
GMIP	-0.807942	0.00474323	TNS3	-0.586052	0.015744	CETP	2.07851	4.13004e-05
NPY	-0.807781	0.0276897	HDAC9	0.585709	0.0375027	OAS2	2.12373	3.24735e-05
DPAGT1	-0.807775	2.9566e-06	ZBTB43	0.585855	5.16972e-07	XIRP1	2.13092	0.00759038
NPDC1	-0.806709	1.3837e-11	CKS2	0.587551	0.00556218	FCAMR	2.52531	0.00135413
TPM2	-0.806264	0.0311959	DUSP28	0.588226	0.000893128	SOX8	2.56619	0.00434879
SMIM6	-0.803089	0.0052073	GPR3	0.588696	0.020992

## Sheet: TableS5_OverlapRNAseq_CUT&RUN
Table S5: Direct regulatory targets of HNF1α in human islet cells (overlap of genes identified by CUT&RUN and HNF1AKD DEGs)
A1CF	BTBD11	CPNE4	FANCM	HCN4	LAMB4	NR4A2	PTPRT	SLC2A2	TMEM217
ABCB11	BTD	CPQ	FAP	HDAC9	LAMP2	NREP	PXDN	SLC30A8	TMEM37
ABCC4	BUB1	CRADD	FARP1	HEATR1	LAMP5	NRG1	QPCT	SLC38A2	TMEM56
ABCC8	C14orf105	CREB3L2	FCAMR	HEPACAM2	LAPTM4B	NRP1	RAB11A	SLC38A4	TMEM59
ABCG2	C14orf37	CREB5	FFAR2	HES1	LDLRAD1	NRP2	RAB13	SLC40A1	TMEM64
ABHD15	C1QTNF3	CREBBP	FGD6	HGD	LEMD3	NUDT7	RAB3B	SLC44A3	TMEM9
ABTB2	C2CD4A	CRYAB	FGFR4	HIP1R	LETM2	NUP210L	RAB3C	SLC46A3	TMX4
ACKR2	CA10	CSRNP1	FGGY	HIST1H2AK	LHFP	NXT1	RAD54L2	SLC4A8	TNFRSF11B
ACPP	CABP7	CTDSPL2	FGL1	HIST1H3E	LIFR	OLIG1	RAPGEF2	SLC5A1	TNFRSF21
ADAM22	CACNA1D	CTH	FHL2	HIST1H4E	LIMD1	OMA1	RAPGEF4	SLC5A11	TNS3
ADAMTS2	CACNA2D3	CXCL1	FKBP9	HIVEP3	LIN52	PAM	RAVER2	SLC7A2	TRA2B
ADCYAP1	CADM1	CXCR4	FLCN	HMGB1	LIPH	PAPSS2	RBBP6	SLC7A8	TRIQK
ADD3	CAPN13	CYB5A	FN1	HMGCS1	LMTK2	PAQR8	RBM15B	SMOC1	TRMT10C
ADNP2	CAPN15	DBI	FNBP4	HMGN3	LPAR6	PARD6G	RBM47	SMPD3	TSHZ3
ADRA2A	CARD11	DCP1A	FNIP1	HNF4A	LRRC37B	PARM1	RBP1	SNN	TSPAN12
AEN	CASR	DDC	FOS	HOPX	LRRC66	PARS2	RBPMS	SNPH	TSPAN13
AGT	CCDC174	DDR2	FOXA2	HS3ST1	LRRN2	PARVA	RFX6	SNUPN	TTR
AK4	CCNA2	DDX58	FOXN2	HSD17B11	LRRTM2	PARVB	RGS2	SNX10	TUB
AKR1C2	CCNL1	DEPTOR	FSTL1	HSDL2	LSMEM1	PAX6	RGS4	SORBS2	TUBA1A
ALDH1A1	CCNT1	DET1	FSTL4	HSPBAP1	LUM	PCCB	RIN2	SORD	TUBGCP5
ALDH5A1	CCNT2	DHRS12	FXN	IARS	LYPD1	PCDHAC2	RND3	SORL1	TUSC3
ALOXE3	CD200	DHRS3	FXYD2	IFIT2	LYPLA1	PCF11	RNF38	SOX9	UBAP2
ALPK3	CD300A	DHRS7	FZD1	IFNAR2	LYSMD4	PCP4	ROGDI	SP110	UBXN10
AMBP	CD302	DKK3	G6PC2	IFT172	MAFB	PCSK2	ROR1	SPAG16	UNC5CL
AMBRA1	CD44	DMGDH	GABRA2	IGFBP5	MAN1C1	PDE3B	RPH3AL	SPINK1	UPF2
ANGPTL2	CD5	DNAH17	GADD45A	IMPA2	MAP3K15	PDE4B	RPL38	SPTSSB	URB1
ANKRD33	CD99L2	DNAH5	GALNT13	INO80	MAPRE3	PDE5A	RSAD2	SQRDL	USH1C
AOX1	CDH6	DNAJC2	GALNT14	INPP5B	MARCKS	PDE9A	RSRC2	SRI	USH2A
AP5Z1	CDHR2	DNAJC27	GALNT18	INSM1	MBIP	PDGFB	SAMD9	ST3GAL1	USP36
APBA3	CDHR3	DOCK1	GAS2	IPCEF1	MBOAT4	PDPR	SAMD9L	ST3GAL5	USP42
APCDD1L	CDK2AP1	DOCK4	GATAD2A	IQUB	MED18	PEA15	SCARB1	ST6GALNAC5	UTRN
APLP2	CDON	DPP4	GC	IRF1	MGST2	PFKP	SCD5	ST8SIA4	VCAN
ARHGEF10L	CELF4	DPP6	GCK	IRS2	MLIP	PFN2	SCG2	STK33	VIM
ARID3B	CEP95	DPYSL2	GCNT1	IRX2	MLLT11	PHLDB2	SCG3	STMN2	VNN2
ARID4B	CERK	DSCAML1	GCNT3	ISG20	MMP16	PIGB	SCG5	STRN	VOPP1
ARL15	CETP	DSP	GDA	ISL1	MMRN1	PIGK	SCGN	STXBP6	VPS37B
ARL4D	CGN	DUOX2	GEM	ITGA1	MOB1B	PIR	SCML1	SUCNR1	VSTM2L
ARL6IP5	CGNL1	DUSP16	GJD2	JAKMIP1	MOK	PISD	SCP2	SULF1	WDR43
ASB13	CHAC1	DYRK1A	GLB1	JARID2	MPP6	PLBD1	SCTR	SUMF1	WNT4
ASB9	CHD2	E2F7	GLRA1	KCNB2	MPZL1	PLCE1	SDC2	SV2C	WNT5A
ASPH	CHD3	EBPL	GLRX	KCNJ11	MTURN	PLCH1	SDK1	SVIP	XKR4
ASPRV1	CHGA	EDIL3	GLT8D2	KCNJ3	MTUS2	PLCXD3	SEL1L3	SWT1	YRDC
ATF3	CHGB	EDN3	GNAS	KCNK10	MURC	PLD1	SELPLG	SYNC	ZBTB14
ATG14	CHKA	EDRF1	GNG10	KCNK16	MXRA7	PLOD2	SEMA5A	SYNPO2	ZBTB2
ATP11A	CHL1	EFCAB8	GNG12	KCNK17	MYBL1	PLXNC1	SERINC3	TAF1D	ZBTB21
ATP2A3	CHRM3	EFR3B	GNG2	KCNMA1	MYH10	PON2	SERPINB1	TAF8	ZBTB40
ATP8A1	CHRNA10	EHF	GNL3	KCNMB2	MYO18B	PPIF	SESN2	TBX19	ZBTB43
ATP8A2	CHST9	ELAVL4	GPD1L	KCTD12	NANOS1	PRG4	SEZ6L	TDG	ZBTB6
AVIL	CISH	ELMO1	GPI	KDELR3	NBEAL2	PRKAA2	SFTPD	TESC	ZFP36L1
AVL9	CLDN18	EMB	GPM6A	KIAA0753	NCALD	PRKAG2	SGK2	TET3	ZFYVE26
B3GALNT1	CLEC3A	ENPP2	GRAMD1B	KIAA0907	NCKAP5	PRKCA	SH3PXD2A	TEX10	ZMYM5
B3GNTL1	CLSTN2	ENPP5	GRASP	KIAA1324	NDRG1	PRKCQ	SIAH2	TGFBI	ZNF292
BACE2	CLU	ENTPD5	GRB14	KIAA1456	NEDD4	PRLHR	SIGLEC15	TGM2	ZNF436
BACH2	CMTM7	EPC1	GREM2	KIF24	NELL2	PROS1	SIPA1L3	THUMPD2	ZNF507
BANK1	CMTM8	EPG5	GRHL1	KIF26B	NEURL1	PRSS23	SIRPA	TIAM2	ZNF622
BBC3	CNTN1	EPHA8	GRIA4	KIF3C	NEUROD1	PSAT1	SLC16A12	TM4SF4	ZNF778
BCL9	COL3A1	EPHX2	GRM4	KIRREL3	NFE2L3	PSMD12	SLC17A6	TMEM108	ZNF829
BHLHA15	COL4A1	ETV1	GSR	KLB	NGDN	PSTPIP2	SLC22A1	TMEM132B	ZNRF3
BHLHE41	COL4A2	EXTL3	GSTA4	KLF11	NICN1	PTCH1	SLC25A18	TMEM132D	ZPLD1
BLMH	COL5A1	EYS	GULP1	KLF5	NIFK	PTGR1	SLC25A19	TMEM14A	ZRANB2
BLVRA	COL6A3	F10	GZF1	KMO	NNMT	PTGR2	SLC25A25	TMEM150C	ZSWIM8
BMP5	CP	FAM171A1	HABP2	KPNA2	NPIPB3	PTK7	SLC25A34	TMEM160
BRCA2	CPE	FAM179B	HADH	LACTB	NPY	PTPRJ	SLC26A4	TMEM17
BRPF1	CPEB4	FAM208B	HBP1	LAMB1	NR1D1	PTPRN2	SLC29A1	TMEM181
