# Supplementary material for: HNF1α maintains pancreatic α and β cell functions in primary human islets
Source: JCI Insight. 2023 Dec 22;8(24):e170884. doi: 10.1172/jci.insight.170884 (PMC10807710; doi:10.1172/jci.insight.170884)
Supplement: Supporting data values [file jciinsight-8-170884-s093.xlsx]

## Sheet: Fig1E
DeltaDeltaCT			DeltaCT
Control	HNF1AKD		Control	HNF1AKD
1	0.32		9.49487	11.1222
1	0.34		9.76638	11.3356
1	0.26		8.71579	10.6655
1	0.35		7.9172	9.41569
1	0.28		8.32856	10.1625
1	0.3		7.72698	9.4568
1	0.16		7.82759	10.5002
1	0.37		8.62608	10.0731

## Sheet: Fig1F
DeltaDeltaCT	Control									HNF1A KD
HNF4A	1	1	1	1	1	1	1			0.79	0.64	0.57	0.67	0.75	0.6	0.39
HNF1A-AS1			1	1	1		1					0.33	0.45	0.53		0.15
TMEM27	1	1	1	1				1		0.85	0.62	0.46	0.51				0.64
KCNJ11	1	1	1	1				1		1.09	0.8	0.65	0.68				0.66
SLC2A2	1	1	1	1				1		0.84	0.66	0.52	0.72				0.59
SLC2A1				1			1	1	1				0.91			1.3	0.71	1.35
SLC2A3				1			1	1	1				1.04			1.11	0.58	1.08
DeltaCT
HNF4A			HNF1A-AS1			TMEM27			KCNJ11			SLC2A2			SLC2A1			SLC2A3
Control	HNF1A KD		Control	HNF1A KD		Control	HNF1A KD		Control	HNF1A KD		Control	HNF1A KD		Control	HNF1A KD		Control	HNF1A KD
6.57058	6.90732		8.24325	9.8511		5.84194	6.08469		5.06688	4.94221		10.7782	11.0373		7.06092	7.19253		6.4991	6.1241
5.79342	6.4352		8.18821	9.34273		5.6479	6.34816		3.83092	4.15864		9.0118	9.61851		8.30385	8.24769		7.65435	7.50436
5.54002	6.34124		8.63605	9.54142		4.48981	5.6222		2.63246	3.24809		7.6933	8.63363		6.08203	6.57974		7.25287	8.0421
4.8497	5.41879		6.64383	9.37196		5.08581	6.0652		2.84635	3.40753		8.88793	9.35799		4.55113	4.12251		6.07394	5.96791
5.77209	6.18269					5.54322	6.19605		4.97263	5.57112		8.84309	9.60724
5.09731	5.84482
5.27969	6.63133

## Sheet: Fig1H
	CTL1	KD1	CTL2	KD2	CTL3	KD3	(sample)
	1	2	3	4	5	6	(lane)
Intensity [(255-Mean Grey)- (255-Background)]
HNF1A	36.269	13.44	17.724	6.261	32.451	7.375
ACTB	57.89	56.625	57.928	57.14	53.269	58.773
Ratio HNF1A/ ACTB	0.626516	0.237351	0.305966	0.109573	0.609191	0.125483
Summary data (HNF1A/ACTB)
	CTL	HNF1AKD
Donor 1	0.626516	0.237351
Donor 2	0.305966	0.109573
Donor 3	0.609191	0.125483

## Sheet: Fig2B
timepoint	Control						HNF1A KD
0	97	109	107	65			87	88	121	86
5	233	236	274	264			229	206	354	367
15	422	389	462	292			363	468	519	487
30	345	386	356	269			358	574	375	306
60	283	345	186	167			299	395	254	199

## Sheet: Fig2C
timepoint	Control						HNF1A KD
0	0.432717	0.399783	0.236	0.383957			0.274457	0.214946	0.185696	0.309348
5	0.481848	0.479293	0.584348	0.68913			0.190924	0.210489	0.188957	0.343217
15	0.81087	0.86087	1.86696	0.89913			0.44413	0.37913	0.713913	0.448261
30	0.532283	0.727717	0.449565	0.82			0.359674	0.350598	0.497826	0.453913
60	0.609239	0.554348	0.294913	0.908261			0.502065	0.466902	0.499565	0.40513

## Sheet: Fig2D
Control	HNF1A KD
5.842	2.827
8.819	3.06
24.6	8.968
12	3.075

## Sheet: Fig2F
timepoint	Control						HNF1A KD
0		107	107	75	94			129	74	82	93
15		384	590	248	399			403	514	302	390
30		342	446	144	307			315	369	147	411
60		222	223	75	233			325	275	87	235

## Sheet: Fig2G
timepoint	Control						HNF1A KD
0		1.60007	4.772	1.557	2.018			1.87847	4.697	1.503	1.4202
15		1.42296	2.711	0.493586	1.1218			1.9291	2.093	1.6092	2.2
30		1.01479	4.656	0.908486	1.4162			2.05569	8.921	1.5225	2.504
60		2.87659	3.409	1.3689	1.3064			4.05393	5.045	1.509	4.472

## Sheet: Fig2H
Control	HNF1A KD
3.322	37.38
-53.97	61.2
-33.36	2.122
-37.66	81.86

## Sheet: Fig2I
timepoint	Control						HNF1A KD
0		101	94	88	95			137	99	90	104
15		73	62	48	77			86	91	85	80
30		39	46	51	59			53	52	59	56
60		40	61	63	72			72	52	79	70

[truncated: 21 more sheets: Fig2J, Fig2K, Fig3B, Fig3C, Fig4B, Fig4G, SuppFig1A, SupFig1B, SupFig1C, SupFig1D, SupFig1E, SupFig1F, SupFig2B, SuppFig2C, SuppFig2D, SupFig2G, SupFig2H, SupFig4A, SuppFig4B, SupFig5B …]
